# Supplementary material for: Over four minutes of pyruvate T1 using chemically and physically induced deceleration of relaxation
Source: Nat Commun. 2026 May 21;17:4561. doi: 10.1038/s41467-026-73214-w (PMC13194983; doi:10.1038/s41467-026-73214-w)
Supplement: Supplementary file 4 — Source Data [file 41467_2026_73214_MOESM4_ESM.xlsx]

## Sheet: Fig. 2
	#	A		B		C		D		E		F		G		H		I
	2nd relax. comp. value / stdev (s)	mono	mono	8.16214	1.76918	2.6833	0.677	1.06629	0.12057	1.24102	0.11803	3.39972	0.45695	2.84199	0.7551	3.85379	0.35363	3.86649	0.25814
	magnetic field (T)	T1 (s)	T1 stdev (s)	T1 (s)	T1 stdev (s)	T1 (s)	T1 stdev (s)	T1 (s)	T1 stdev (s)	T1 (s)	T1 stdev (s)	T1 (s)	T1 stdev (s)	T1 (s)	T1 stdev (s)	T1 (s)	T1 stdev (s)	T1 (s)	T1 stdev (s)
	7.8125e-06	208.205	8.64551	186.634	6.09581	167.63	2.86325	85.6972	0.96905	51.0245	0.46966	48.0051	0.60832	46.1981	0.57085	45.2918	1.19421	31.0524	0.39609
	1.5625e-05			190.624	6.24068			83.0647	0.9075	50.5266	0.46825	48.7112	0.62652			41.6753	1.00219	30.483	0.38732
	3.125e-05	220.897	9.10152	192.375	6.36973	174.974	2.87192	85.2395	0.94485	51.4279	0.47228	48.9036	0.62564	44.5971	0.54493	43.0923	1.04455	29.316	0.37495
	6.25e-05			184.707	5.90374			83.1754	0.9195	51.1872	0.473	49.2391	0.63151			41.8813	1.0062	30.6105	0.39053
	9.375e-05			196.487	6.55336			83.8401	0.92228	50.5174	0.45924	49.5675	0.64122			42.7285	1.03099	30.087	0.38447
	0.000125	226.41	9.46062	183.441	5.81398	168.404	2.69931	84.0251	0.93014	50.7559	0.4642	49.3997	0.63865	45.174	0.55374	42.3125	1.0132	30.6208	0.39004
	0.0001875			184.598	5.95388			84.7176	0.93868	52.0506	0.47892	50.0231	0.65235			43.5243	1.05935	30.7077	0.39221
	0.00025			186.725	5.98214			85.7256	0.96155	50.9813	0.4681	50.4503	0.65565			43.7588	1.06703	30.4103	0.39285
	0.000375			193.938	6.4284			84.0283	0.9317	51.5212	0.47661	51.9697	0.71612			43.3905	1.04471	30.9717	0.39844
	0.0005	237.364	10.1688	184.642	5.95018	175.815	2.94085	82.6409	0.91249	52.048	0.48157	49.8905	0.64558	47.448	0.585	42.7056	1.01992	30.435	0.38957
	0.00075			182.172	5.86261			84.3664	0.9396	52.1278	0.4934	50.3894	0.66361			42.1491	1.00911	30.6059	0.39337
	0.001			185.825	6.08451			84.5765	0.95053	51.9027	0.48705	50.0534	0.64335			42.3652	1.02833	30.2896	0.38691
	0.0015			182.986	5.96032			83.2678	0.9259	51.9519	0.4865	49.87	0.644			42.2514	1.01877	30.6416	0.39605
	0.002	228.452	9.65641	187.705	6.17176	173.396	2.8468	84.0912	0.93552	51.6328	0.48832	49.6808	0.63791	47.3656	0.57683	43.0995	1.04116	30.7868	0.39551
	0.003			189.8	6.18475			83.7061	0.92969	51.4216	0.48214	50.1602	0.65732			43.6863	1.05563	31.4223	0.40292
	0.004			194.096	6.52451			85.0495	0.95347	52.7798	0.50479	50.9632	0.67142			43.4374	1.04064	31.318	0.40238
	0.006			188.897	6.18373			84.7973	0.94196	51.74	0.48438	51.0417	0.69778			45.9282	1.10503	33.2962	0.43015
	0.008	225.818	9.79821	187.844	6.17008	172.981	2.86151	84.2021	0.93378	51.3698	0.47961	50.8913	0.66393	48.5156	0.60614	47.7361	1.14843	33.0942	0.42561
	0.012			197.131	6.68927			83.3799	0.92957	51.3515	0.46804	49.3991	0.63066			50.0619	1.17428	37.9075	0.49091
	0.016			181.465	5.72466			84.5229	0.94083	51.669	0.47365	50.2955	0.63852			52.3374	1.24773	38.1553	0.47858
	0.024			192.978	6.43773			84.4918	0.93009	52.449	0.48536	49.8254	0.63141			57.6742	1.41162	41.204	0.5272
	0.032	221.633	9.24788	189.659	6.32228	176.183	2.93961	84.1674	0.94677	52.3031	0.47981	49.887	0.62771	49.4806	0.59132	59.1566	1.43034	41.6099	0.53375
	0.048			192.303	6.36177			85.0385	0.94187	51.5672	0.47318	50.1831	0.63647			62.1554	1.53834	44.1281	0.57921
	0.064	232.078	9.77297	196.26	6.64257	174.596	2.92061	85.5751	0.94633	52.2978	0.48377	50.5452	0.64243	52.3541	0.62753	64.9423	1.64404	44.1516	0.57677
	0.096			195.109	6.65538			86.276	0.95445	52.6149	0.48501	49.6097	0.62374			67.5538	1.68156	46.3815	0.61161
	0.128	240.144	10.0206	193.256	6.4893	177.576	2.95542	85.9076	0.95842	52.0051	0.4766	49.7062	0.62804	52.6386	0.63335	66.3233	1.65474	45.0289	0.58463
	0.192			197.347	6.70356			89.2331	0.99772	52.55	0.47985	51.9936	0.6672			68.5651	1.72068	47.3439	0.6342
	0.256	225.485	8.98673	185.453	5.97451	177.999	2.98984	89.0557	1.01522	53.0997	0.4861	51.2324	0.6453	53.0528	0.62891	69.6074	1.75632	47.2392	0.62011
	0.384			189.827	6.18312			91.2802	1.03405	54.289	0.49105	51.776	0.6515			73.3301	1.85121	49.0449	0.65517
	0.512	242.099	9.40728	188.196	6.05678	180.009	2.99059	94.3408	1.08184	55.6075	0.50524	53.5691	0.67581	56.0554	0.65719	77.957	2.0103	49.6533	0.65102
	0.768	235.12	9.27411	199.756	6.67306	176.409	2.87288	102.337	1.23902	57.5026	0.51745	54.5897	0.68768	57.0765	0.66167	81.6004	2.08172	52.6617	0.69987
	1.024	212.589	7.6114	195.965	6.32461	178.657	2.90871	108.285	1.33569	59.5957	0.53934	55.9511	0.69944	58.1645	0.66427	84.9294	2.18693	51.751	0.65569
	1.536	226.482	7.95584	189.165	5.82926	167.841	2.54143	114.551	1.43631	61.364	0.5467	58.2159	0.71354	60.499	0.6815	91.5129	2.32474	54.9457	0.71196
	2.048	226.342	7.59601	180.597	5.17415	166.477	2.4617	117.458	1.47799	62.5227	0.54284	59.2761	0.72379	60.0579	0.66122	90.4407	2.2387	53.2734	0.65075
	3.072	212.268	6.35864	169.722	4.33334	156.403	2.13461	114.882	1.34266	61.8145	0.51541	58.7533	0.67738	59.444	0.62257	89.0838	2.08169	54.2444	0.65043
	4.096	173.934	5.6544	154.98	3.44524	143.04	1.795	106.2	1.133	61.2021	0.48477	57.7957	0.63685	58.119	0.58252	83.7319	1.82798	52.7123	0.59697
	6.144	132.881	2.63495	123.322	2.07186	114.427	1.22662	91.0158	0.80173	55.9262	0.40123	53.9991	0.54505	53.1859	0.49923	75.4375	1.47882	49.3073	0.51424
	8.192	102.542	1.69513	95.4324	1.34669	89.406	0.8545	74.3882	0.5609	50.6854	0.33257	48.3382	0.4392	48.9459	0.4303	63.5095	1.09742	44.4265	0.41016
	9.4	83.9344	1.21677	80.7008	1.01006	76.4166	0.6993	64.3652	0.43644	46.8532	0.28231	45.6457	0.39178	45.682	0.4289	55.9457	0.88331	41.8389	0.37094

## Sheet: Fig. 3A
	R1_contribution_Fig3A												R1_exp_sample#I
	B0 (T)	R1 Background (s^-1)	R1 CSA (s^-1)	R1 intraDD (s^-1)	R1 interDD (s^-1)	R1 PRE O2 (s^-1)	R1 PRE M+ (s^-1)	R1 SUM (s^-1)					B0 (T)	R1 (s^-1)	Stdev (s^-1)
	1e-06	0.00441852	7.92e-17	0.000882393	0.00765565	0.00657491	0.0144509	0.0339824		Contribution	Extracted From		7.81e-06	0.0322036	0.000410774
	0.001001	0.00441852	7.94e-11	0.000882393	0.00765565	0.00649661	0.0125521	0.0320053		R1 Background	low-field limit of #A		1.5625e-05	0.0328051	0.000416825
	0.002001	0.00441852	3.17e-10	0.000882393	0.00765565	0.00646316	0.0117644	0.0311841		R1 CSA	high-field profile of #A		3.125e-05	0.0341111	0.000436279
	0.003001	0.00441852	7.13e-10	0.000882393	0.00765565	0.0064375	0.0111748	0.0305689		R1 intraDD	#A-#B		6.25e-05	0.0326686	0.000416788
	0.004001	0.00441852	1.27e-09	0.000882393	0.00765565	0.00641587	0.0106899	0.0300623		R1 interDD	#D-#E		9.375e-05	0.0332369	0.000424722
	0.005001	0.00441852	1.98e-09	0.000882393	0.00765565	0.00639683	0.0102729	0.0296263		R1 PRE O2	fit #D-#B		0.000125	0.0326576	0.000415984
	0.006001	0.00441852	2.85e-09	0.000882393	0.00765565	0.00637961	0.00990501	0.0292412		R1 PRE M+	fit #H-#D		0.0001875	0.0325651	0.000415934
	0.007001	0.00441852	3.88e-09	0.000882393	0.00765565	0.00636378	0.00957487	0.0288952					0.00025	0.0328836	0.000424802
	0.008001	0.00441852	5.07e-09	0.000882393	0.00765565	0.00634906	0.00927504	0.0285807					0.000375	0.0322875	0.000415368
	0.009001	0.00441852	6.42e-09	0.000882393	0.00765565	0.00633523	0.00900028	0.0282921					0.0005	0.032857	0.000420572
	0.010001	0.00441852	7.92e-09	0.000882393	0.00765565	0.00632216	0.00874674	0.0280255					0.00075	0.0326735	0.000419945
	0.011001	0.00441852	9.59e-09	0.000882393	0.00765565	0.00630972	0.0085115	0.0277778					0.001	0.0330147	0.000421719
	0.012001	0.00441852	1.14e-08	0.000882393	0.00765565	0.00629785	0.00829224	0.0275467					0.0015	0.0326354	0.00042182
	0.013001	0.00441852	1.34e-08	0.000882393	0.00765565	0.00628647	0.0080871	0.0273301					0.002	0.0324815	0.000417282
	0.014001	0.00441852	1.55e-08	0.000882393	0.00765565	0.00627551	0.00789457	0.0271267					0.003	0.0318245	0.000408077
	0.015001	0.00441852	1.78e-08	0.000882393	0.00765565	0.00626495	0.00771337	0.0269349					0.004	0.0319306	0.000410251
	0.016001	0.00441852	2.03e-08	0.000882393	0.00765565	0.00625474	0.00754242	0.0267537					0.006	0.0300334	0.000387998
	0.017001	0.00441852	2.29e-08	0.000882393	0.00765565	0.00624484	0.00738081	0.0265822					0.008	0.0302168	0.000388604
	0.018001	0.00441852	2.57e-08	0.000882393	0.00765565	0.00623524	0.00722773	0.0264195					0.012	0.02638	0.000341626
	0.019001	0.00441852	2.86e-08	0.000882393	0.00765565	0.0062259	0.00708249	0.026265					0.016	0.0262087	0.000328734
	0.020001	0.00441852	3.17e-08	0.000882393	0.00765565	0.0062168	0.00694448	0.0261179					0.024	0.0242695	0.000310525
	0.021001	0.00441852	3.49e-08	0.000882393	0.00765565	0.00620794	0.00681316	0.0259777					0.032	0.0240327	0.000308279
	0.022001	0.00441852	3.83e-08	0.000882393	0.00765565	0.00619928	0.00668804	0.0258439					0.048	0.0226613	0.000297444
	0.023001	0.00441852	4.19e-08	0.000882393	0.00765565	0.00619082	0.00656869	0.0257161					0.064	0.0226492	0.000295876
	0.024001	0.00441852	4.56e-08	0.000882393	0.00765565	0.00618255	0.00645473	0.0255939					0.096	0.0215603	0.000284306
	0.025001	0.00441852	4.95e-08	0.000882393	0.00765565	0.00617445	0.00634579	0.0254768					0.128	0.022208	0.000288336
	0.026001	0.00441852	5.35e-08	0.000882393	0.00765565	0.00616651	0.00624156	0.0253647					0.192	0.021122	0.000282942
	0.027001	0.00441852	5.77e-08	0.000882393	0.00765565	0.00615873	0.00614174	0.0252571					0.256	0.0211689	0.000277885
	0.028001	0.00441852	6.21e-08	0.000882393	0.00765565	0.00615109	0.00604608	0.0251538					0.384	0.0203895	0.000272375
	0.029001	0.00441852	6.66e-08	0.000882393	0.00765565	0.00614359	0.00595432	0.0250545					0.512	0.0201397	0.000264057
	0.030001	0.00441852	7.13e-08	0.000882393	0.00765565	0.00613622	0.00586624	0.0249591					0.768	0.0189891	0.000252364
	0.031001	0.00441852	7.61e-08	0.000882393	0.00765565	0.00612897	0.00578163	0.0248672					1.024	0.0193233	0.000244828
	0.032001	0.00441852	8.11e-08	0.000882393	0.00765565	0.00612184	0.0057003	0.0247788					1.536	0.0181998	0.000235824
	0.033001	0.00441852	8.63e-08	0.000882393	0.00765565	0.00611482	0.00562207	0.0246935					2.048	0.0187711	0.000229295
	0.034001	0.00441852	9.16e-08	0.000882393	0.00765565	0.00610792	0.00554678	0.0246113					3.072	0.0184351	0.00022105
	0.035001	0.00441852	9.7e-08	0.000882393	0.00765565	0.00610111	0.00547428	0.024532					4.096	0.0189709	0.000214847
	0.036001	0.00441852	1.03e-07	0.000882393	0.00765565	0.0060944	0.00540441	0.0244555					6.144	0.020281	0.000211517
	0.037001	0.00441852	1.08e-07	0.000882393	0.00765565	0.00608779	0.00533706	0.0243815					8.192	0.0225091	0.000207812
	0.038001	0.00441852	1.14e-07	0.000882393	0.00765565	0.00608127	0.00527209	0.02431
	0.039001	0.00441852	1.2e-07	0.000882393	0.00765565	0.00607483	0.00520939	0.0242409
	0.040001	0.00441852	1.27e-07	0.000882393	0.00765565	0.00606848	0.00514884	0.024174
	0.041001	0.00441852	1.33e-07	0.000882393	0.00765565	0.00606221	0.00509036	0.0241093
	0.042001	0.00441852	1.4e-07	0.000882393	0.00765565	0.00605602	0.00503384	0.0240466
	0.043001	0.00441852	1.46e-07	0.000882393	0.00765565	0.00604991	0.00497918	0.0239858
	0.044001	0.00441852	1.53e-07	0.000882393	0.00765565	0.00604386	0.00492632	0.0239269
	0.045001	0.00441852	1.6e-07	0.000882393	0.00765565	0.00603789	0.00487516	0.0238698
	0.046001	0.00441852	1.68e-07	0.000882393	0.00765565	0.00603198	0.00482564	0.0238143
	0.047001	0.00441852	1.75e-07	0.000882393	0.00765565	0.00602614	0.00477768	0.0237605
	0.048001	0.00441852	1.82e-07	0.000882393	0.00765565	0.00602036	0.0047312	0.0237083
	0.049001	0.00441852	1.9e-07	0.000882393	0.00765565	0.00601465	0.00468617	0.0236576
	0.050001	0.00441852	1.98e-07	0.000882393	0.00765565	0.00600899	0.0046425	0.0236082
	0.051001	0.00441852	2.06e-07	0.000882393	0.00765565	0.00600339	0.00460014	0.0235603
	0.052001	0.00441852	2.14e-07	0.000882393	0.00765565	0.00599785	0.00455905	0.0235137
	0.053001	0.00441852	2.22e-07	0.000882393	0.00765565	0.00599236	0.00451916	0.0234683
	0.054001	0.00441852	2.31e-07	0.000882393	0.00765565	0.00598693	0.00448044	0.0234242
	0.055001	0.00441852	2.4e-07	0.000882393	0.00765565	0.00598155	0.00444283	0.0233812
	0.056001	0.00441852	2.48e-07	0.000882393	0.00765565	0.00597621	0.00440629	0.0233393
	0.057001	0.00441852	2.57e-07	0.000882393	0.00765565	0.00597093	0.00437078	0.0232985
	0.058001	0.00441852	2.66e-07	0.000882393	0.00765565	0.0059657	0.00433626	0.0232588
	0.059001	0.00441852	2.76e-07	0.000882393	0.00765565	0.00596051	0.0043027	0.02322
	0.060001	0.00441852	2.85e-07	0.000882393	0.00765565	0.00595536	0.00427005	0.0231823
	0.061001	0.00441852	2.95e-07	0.000882393	0.00765565	0.00595026	0.00423828	0.0231454
	0.062001	0.00441852	3.04e-07	0.000882393	0.00765565	0.00594521	0.00420737	0.0231094
	0.063001	0.00441852	3.14e-07	0.000882393	0.00765565	0.00594019	0.00417728	0.0230743
	0.064001	0.00441852	3.24e-07	0.000882393	0.00765565	0.00593522	0.00414797	0.0230401
	0.065001	0.00441852	3.35e-07	0.000882393	0.00765565	0.00593029	0.00411943	0.0230066
	0.066001	0.00441852	3.45e-07	0.000882393	0.00765565	0.00592539	0.00409162	0.0229739
	0.067001	0.00441852	3.56e-07	0.000882393	0.00765565	0.00592054	0.00406452	0.022942
	0.068001	0.00441852	3.66e-07	0.000882393	0.00765565	0.00591572	0.00403811	0.0229107
	0.069001	0.00441852	3.77e-07	0.000882393	0.00765565	0.00591094	0.00401235	0.0228802
	0.070001	0.00441852	3.88e-07	0.000882393	0.00765565	0.00590619	0.00398724	0.0228504
	0.071001	0.00441852	3.99e-07	0.000882393	0.00765565	0.00590148	0.00396274	0.0228212
	0.072001	0.00441852	4.11e-07	0.000882393	0.00765565	0.0058968	0.00393884	0.0227926
	0.073001	0.00441852	4.22e-07	0.000882393	0.00765565	0.00589216	0.00391552	0.0227647
	0.074001	0.00441852	4.34e-07	0.000882393	0.00765565	0.00588755	0.00389275	0.0227373
	0.075001	0.00441852	4.46e-07	0.000882393	0.00765565	0.00588298	0.00387052	0.0227105
	0.076001	0.00441852	4.57e-07	0.000882393	0.00765565	0.00587843	0.00384882	0.0226843
	0.077001	0.00441852	4.7e-07	0.000882393	0.00765565	0.00587392	0.00382761	0.0226585
	0.078001	0.00441852	4.82e-07	0.000882393	0.00765565	0.00586943	0.0038069	0.0226334
	0.079001	0.00441852	4.94e-07	0.000882393	0.00765565	0.00586498	0.00378666	0.0226087
	0.080001	0.00441852	5.07e-07	0.000882393	0.00765565	0.00586055	0.00376689	0.0225845
	0.081001	0.00441852	5.2e-07	0.000882393	0.00765565	0.00585616	0.00374755	0.0225608
	0.082001	0.00441852	5.33e-07	0.000882393	0.00765565	0.00585179	0.00372865	0.0225375
	0.083001	0.00441852	5.46e-07	0.000882393	0.00765565	0.00584745	0.00371016	0.0225147
	0.084001	0.00441852	5.59e-07	0.000882393	0.00765565	0.00584314	0.00369208	0.0224923
	0.085001	0.00441852	5.72e-07	0.000882393	0.00765565	0.00583885	0.00367439	0.0224704
	0.086001	0.00441852	5.86e-07	0.000882393	0.00765565	0.00583459	0.00365709	0.0224488
	0.087001	0.00441852	6e-07	0.000882393	0.00765565	0.00583036	0.00364015	0.0224277
	0.088001	0.00441852	6.13e-07	0.000882393	0.00765565	0.00582615	0.00362357	0.0224069
	0.089001	0.00441852	6.27e-07	0.000882393	0.00765565	0.00582197	0.00360735	0.0223865
	0.090001	0.00441852	6.42e-07	0.000882393	0.00765565	0.00581781	0.00359146	0.0223665
	0.091001	0.00441852	6.56e-07	0.000882393	0.00765565	0.00581368	0.00357589	0.0223468
	0.092001	0.00441852	6.7e-07	0.000882393	0.00765565	0.00580957	0.00356065	0.0223274
	0.093001	0.00441852	6.85e-07	0.000882393	0.00765565	0.00580548	0.00354572	0.0223084
	0.094001	0.00441852	7e-07	0.000882393	0.00765565	0.00580142	0.00353109	0.0222898
	0.095001	0.00441852	7.15e-07	0.000882393	0.00765565	0.00579738	0.00351676	0.0222714
	0.096001	0.00441852	7.3e-07	0.000882393	0.00765565	0.00579336	0.00350271	0.0222533
	0.097001	0.00441852	7.45e-07	0.000882393	0.00765565	0.00578936	0.00348893	0.0222356
	0.098001	0.00441852	7.61e-07	0.000882393	0.00765565	0.00578539	0.00347543	0.0222181
	0.099001	0.00441852	7.76e-07	0.000882393	0.00765565	0.00578143	0.00346219	0.0222009
	0.100001	0.00441852	7.92e-07	0.000882393	0.00765565	0.0057775	0.0034492	0.022184
	0.101001	0.00441852	8.08e-07	0.000882393	0.00765565	0.00577359	0.00343646	0.0221674
	0.102001	0.00441852	8.24e-07	0.000882393	0.00765565	0.0057697	0.00342397	0.022151
	0.103001	0.00441852	8.4e-07	0.000882393	0.00765565	0.00576583	0.00341171	0.0221349
	0.104001	0.00441852	8.57e-07	0.000882393	0.00765565	0.00576197	0.00339968	0.0221191
	0.105001	0.00441852	8.73e-07	0.000882393	0.00765565	0.00575814	0.00338787	0.0221034
	0.106001	0.00441852	8.9e-07	0.000882393	0.00765565	0.00575433	0.00337628	0.022088
	0.107001	0.00441852	9.07e-07	0.000882393	0.00765565	0.00575054	0.00336491	0.0220729
	0.108001	0.00441852	9.24e-07	0.000882393	0.00765565	0.00574676	0.00335374	0.022058
	0.109001	0.00441852	9.41e-07	0.000882393	0.00765565	0.005743	0.00334277	0.0220433
	0.110001	0.00441852	9.58e-07	0.000882393	0.00765565	0.00573927	0.003332	0.0220288
	0.111001	0.00441852	9.76e-07	0.000882393	0.00765565	0.00573555	0.00332142	0.0220145
	0.112001	0.00441852	9.94e-07	0.000882393	0.00765565	0.00573185	0.00331102	0.0220004
	0.113001	0.00441852	1.01e-06	0.000882393	0.00765565	0.00572816	0.00330081	0.0219865
	0.114001	0.00441852	1.03e-06	0.000882393	0.00765565	0.00572449	0.00329078	0.0219728
	0.115001	0.00441852	1.05e-06	0.000882393	0.00765565	0.00572084	0.00328092	0.0219593
	0.116001	0.00441852	1.07e-06	0.000882393	0.00765565	0.00571721	0.00327123	0.021946
	0.117001	0.00441852	1.08e-06	0.000882393	0.00765565	0.00571359	0.0032617	0.0219329
	0.118001	0.00441852	1.1e-06	0.000882393	0.00765565	0.00570999	0.00325234	0.02192
	0.119001	0.00441852	1.12e-06	0.000882393	0.00765565	0.00570641	0.00324313	0.0219072
	0.120001	0.00441852	1.14e-06	0.000882393	0.00765565	0.00570284	0.00323407	0.0218946
	0.121001	0.00441852	1.16e-06	0.000882393	0.00765565	0.00569929	0.00322517	0.0218821
	0.122001	0.00441852	1.18e-06	0.000882393	0.00765565	0.00569575	0.00321641	0.0218699
	0.123001	0.00441852	1.2e-06	0.000882393	0.00765565	0.00569223	0.0032078	0.0218578
	0.124001	0.00441852	1.22e-06	0.000882393	0.00765565	0.00568872	0.00319933	0.0218458
	0.125001	0.00441852	1.24e-06	0.000882393	0.00765565	0.00568523	0.00319099	0.021834
	0.126001	0.00441852	1.26e-06	0.000882393	0.00765565	0.00568175	0.00318278	0.0218223
	0.127001	0.00441852	1.28e-06	0.000882393	0.00765565	0.00567829	0.00317471	0.0218108
	0.128001	0.00441852	1.3e-06	0.000882393	0.00765565	0.00567484	0.00316677	0.0217994
	0.129001	0.00441852	1.32e-06	0.000882393	0.00765565	0.00567141	0.00315894	0.0217882
	0.130001	0.00441852	1.34e-06	0.000882393	0.00765565	0.00566799	0.00315125	0.0217771
	0.131001	0.00441852	1.36e-06	0.000882393	0.00765565	0.00566459	0.00314366	0.0217661
	0.132001	0.00441852	1.38e-06	0.000882393	0.00765565	0.0056612	0.0031362	0.0217553
	0.133001	0.00441852	1.4e-06	0.000882393	0.00765565	0.00565782	0.00312885	0.0217446
	0.134001	0.00441852	1.42e-06	0.000882393	0.00765565	0.00565446	0.00312161	0.021734
	0.135001	0.00441852	1.44e-06	0.000882393	0.00765565	0.00565111	0.00311449	0.0217236
	0.136001	0.00441852	1.46e-06	0.000882393	0.00765565	0.00564777	0.00310746	0.0217132
	0.137001	0.00441852	1.49e-06	0.000882393	0.00765565	0.00564445	0.00310055	0.021703
	0.138001	0.00441852	1.51e-06	0.000882393	0.00765565	0.00564114	0.00309373	0.0216929
	0.139001	0.00441852	1.53e-06	0.000882393	0.00765565	0.00563784	0.00308702	0.0216829
	0.140001	0.00441852	1.55e-06	0.000882393	0.00765565	0.00563456	0.0030804	0.021673
	0.141001	0.00441852	1.57e-06	0.000882393	0.00765565	0.00563129	0.00307388	0.0216633
	0.142001	0.00441852	1.6e-06	0.000882393	0.00765565	0.00562803	0.00306746	0.0216536
	0.143001	0.00441852	1.62e-06	0.000882393	0.00765565	0.00562478	0.00306112	0.021644
	0.144001	0.00441852	1.64e-06	0.000882393	0.00765565	0.00562155	0.00305488	0.0216346
	0.145001	0.00441852	1.67e-06	0.000882393	0.00765565	0.00561832	0.00304872	0.0216252
	0.146001	0.00441852	1.69e-06	0.000882393	0.00765565	0.00561511	0.00304265	0.021616
	0.147001	0.00441852	1.71e-06	0.000882393	0.00765565	0.00561191	0.00303667	0.0216068
	0.148001	0.00441852	1.73e-06	0.000882393	0.00765565	0.00560873	0.00303077	0.0215977
	0.149001	0.00441852	1.76e-06	0.000882393	0.00765565	0.00560555	0.00302495	0.0215888
	0.150001	0.00441852	1.78e-06	0.000882393	0.00765565	0.00560239	0.00301921	0.0215799
	0.151001	0.00441852	1.81e-06	0.000882393	0.00765565	0.00559923	0.00301355	0.0215711
	0.152001	0.00441852	1.83e-06	0.000882393	0.00765565	0.00559609	0.00300796	0.0215624
	0.153001	0.00441852	1.85e-06	0.000882393	0.00765565	0.00559296	0.00300245	0.0215538
	0.154001	0.00441852	1.88e-06	0.000882393	0.00765565	0.00558984	0.00299702	0.0215453
	0.155001	0.00441852	1.9e-06	0.000882393	0.00765565	0.00558673	0.00299166	0.0215368
	0.156001	0.00441852	1.93e-06	0.000882393	0.00765565	0.00558364	0.00298636	0.0215284
	0.157001	0.00441852	1.95e-06	0.000882393	0.00765565	0.00558055	0.00298114	0.0215202
	0.158001	0.00441852	1.98e-06	0.000882393	0.00765565	0.00557747	0.00297599	0.0215119
	0.159001	0.00441852	2e-06	0.000882393	0.00765565	0.00557441	0.0029709	0.0215038
	0.160001	0.00441852	2.03e-06	0.000882393	0.00765565	0.00557135	0.00296588	0.0214958
	0.161001	0.00441852	2.05e-06	0.000882393	0.00765565	0.00556831	0.00296092	0.0214878
	0.162001	0.00441852	2.08e-06	0.000882393	0.00765565	0.00556527	0.00295602	0.0214799
	0.163001	0.00441852	2.1e-06	0.000882393	0.00765565	0.00556225	0.00295119	0.0214721
	0.164001	0.00441852	2.13e-06	0.000882393	0.00765565	0.00555924	0.00294642	0.0214643
	0.165001	0.00441852	2.16e-06	0.000882393	0.00765565	0.00555623	0.00294171	0.0214566
	0.166001	0.00441852	2.18e-06	0.000882393	0.00765565	0.00555324	0.00293705	0.021449
	0.167001	0.00441852	2.21e-06	0.000882393	0.00765565	0.00555025	0.00293246	0.0214414
	0.168001	0.00441852	2.24e-06	0.000882393	0.00765565	0.00554728	0.00292792	0.0214339
	0.169001	0.00441852	2.26e-06	0.000882393	0.00765565	0.00554432	0.00292344	0.0214265
	0.170001	0.00441852	2.29e-06	0.000882393	0.00765565	0.00554136	0.00291901	0.0214192
	0.171001	0.00441852	2.32e-06	0.000882393	0.00765565	0.00553841	0.00291463	0.0214119
	0.172001	0.00441852	2.34e-06	0.000882393	0.00765565	0.00553548	0.00291031	0.0214046
	0.173001	0.00441852	2.37e-06	0.000882393	0.00765565	0.00553255	0.00290604	0.0213975
	0.174001	0.00441852	2.4e-06	0.000882393	0.00765565	0.00552963	0.00290182	0.0213904
	0.175001	0.00441852	2.43e-06	0.000882393	0.00765565	0.00552672	0.00289765	0.0213833
	0.176001	0.00441852	2.45e-06	0.000882393	0.00765565	0.00552382	0.00289353	0.0213763
	0.177001	0.00441852	2.48e-06	0.000882393	0.00765565	0.00552093	0.00288945	0.0213694
	0.178001	0.00441852	2.51e-06	0.000882393	0.00765565	0.00551805	0.00288543	0.0213625
	0.179001	0.00441852	2.54e-06	0.000882393	0.00765565	0.00551518	0.00288145	0.0213557
	0.180001	0.00441852	2.57e-06	0.000882393	0.00765565	0.00551232	0.00287751	0.0213489
	0.181001	0.00441852	2.59e-06	0.000882393	0.00765565	0.00550946	0.00287362	0.0213422
	0.182001	0.00441852	2.62e-06	0.000882393	0.00765565	0.00550661	0.00286978	0.0213355
	0.183001	0.00441852	2.65e-06	0.000882393	0.00765565	0.00550378	0.00286598	0.0213289
	0.184001	0.00441852	2.68e-06	0.000882393	0.00765565	0.00550095	0.00286222	0.0213223
	0.185001	0.00441852	2.71e-06	0.000882393	0.00765565	0.00549813	0.0028585	0.0213158
	0.186001	0.00441852	2.74e-06	0.000882393	0.00765565	0.00549531	0.00285483	0.0213094
	0.187001	0.00441852	2.77e-06	0.000882393	0.00765565	0.00549251	0.00285119	0.021303
	0.188001	0.00441852	2.8e-06	0.000882393	0.00765565	0.00548971	0.0028476	0.0212966
	0.189001	0.00441852	2.83e-06	0.000882393	0.00765565	0.00548692	0.00284404	0.0212903
	0.190001	0.00441852	2.86e-06	0.000882393	0.00765565	0.00548414	0.00284053	0.021284
	0.191001	0.00441852	2.89e-06	0.000882393	0.00765565	0.00548137	0.00283705	0.0212778
	0.192001	0.00441852	2.92e-06	0.000882393	0.00765565	0.00547861	0.00283361	0.0212716
	0.193001	0.00441852	2.95e-06	0.000882393	0.00765565	0.00547585	0.0028302	0.0212655
	0.194001	0.00441852	2.98e-06	0.000882393	0.00765565	0.0054731	0.00282683	0.0212594
	0.195001	0.00441852	3.01e-06	0.000882393	0.00765565	0.00547036	0.0028235	0.0212534
	0.196001	0.00441852	3.04e-06	0.000882393	0.00765565	0.00546763	0.0028202	0.0212474
	0.197001	0.00441852	3.07e-06	0.000882393	0.00765565	0.00546491	0.00281694	0.0212414
	0.198001	0.00441852	3.11e-06	0.000882393	0.00765565	0.00546219	0.00281371	0.0212355
	0.199001	0.00441852	3.14e-06	0.000882393	0.00765565	0.00545948	0.00281051	0.0212296
	0.200001	0.00441852	3.17e-06	0.000882393	0.00765565	0.00545678	0.00280735	0.0212238
	0.201001	0.00441852	3.2e-06	0.000882393	0.00765565	0.00545408	0.00280422	0.021218
	0.202001	0.00441852	3.23e-06	0.000882393	0.00765565	0.0054514	0.00280112	0.0212122
	0.203001	0.00441852	3.26e-06	0.000882393	0.00765565	0.00544872	0.00279805	0.0212065
	0.204001	0.00441852	3.3e-06	0.000882393	0.00765565	0.00544605	0.00279501	0.0212008
	0.205001	0.00441852	3.33e-06	0.000882393	0.00765565	0.00544338	0.002792	0.0211952
	0.206001	0.00441852	3.36e-06	0.000882393	0.00765565	0.00544072	0.00278903	0.0211896
	0.207001	0.00441852	3.39e-06	0.000882393	0.00765565	0.00543807	0.00278608	0.021184
	0.208001	0.00441852	3.43e-06	0.000882393	0.00765565	0.00543543	0.00278316	0.0211785
	0.209001	0.00441852	3.46e-06	0.000882393	0.00765565	0.00543279	0.00278027	0.021173
	0.210001	0.00441852	3.49e-06	0.000882393	0.00765565	0.00543016	0.00277741	0.0211675
	0.211001	0.00441852	3.53e-06	0.000882393	0.00765565	0.00542754	0.00277457	0.0211621
	0.212001	0.00441852	3.56e-06	0.000882393	0.00765565	0.00542492	0.00277177	0.0211567
	0.213001	0.00441852	3.59e-06	0.000882393	0.00765565	0.00542231	0.00276899	0.0211514
	0.214001	0.00441852	3.63e-06	0.000882393	0.00765565	0.00541971	0.00276623	0.021146
	0.215001	0.00441852	3.66e-06	0.000882393	0.00765565	0.00541712	0.00276351	0.0211408
	0.216001	0.00441852	3.7e-06	0.000882393	0.00765565	0.00541453	0.0027608	0.0211355
	0.217001	0.00441852	3.73e-06	0.000882393	0.00765565	0.00541195	0.00275813	0.0211303
	0.218001	0.00441852	3.76e-06	0.000882393	0.00765565	0.00540937	0.00275548	0.0211251
	0.219001	0.00441852	3.8e-06	0.000882393	0.00765565	0.0054068	0.00275285	0.0211199
	0.220001	0.00441852	3.83e-06	0.000882393	0.00765565	0.00540424	0.00275025	0.0211148
	0.221001	0.00441852	3.87e-06	0.000882393	0.00765565	0.00540168	0.00274767	0.0211097
	0.222001	0.00441852	3.9e-06	0.000882393	0.00765565	0.00539914	0.00274511	0.0211046
	0.223001	0.00441852	3.94e-06	0.000882393	0.00765565	0.00539659	0.00274258	0.0210996
	0.224001	0.00441852	3.97e-06	0.000882393	0.00765565	0.00539406	0.00274007	0.0210946
	0.225001	0.00441852	4.01e-06	0.000882393	0.00765565	0.00539153	0.00273759	0.0210896
	0.226001	0.00441852	4.05e-06	0.000882393	0.00765565	0.005389	0.00273513	0.0210846
	0.227001	0.00441852	4.08e-06	0.000882393	0.00765565	0.00538648	0.00273268	0.0210797
	0.228001	0.00441852	4.12e-06	0.000882393	0.00765565	0.00538397	0.00273026	0.0210748
	0.229001	0.00441852	4.15e-06	0.000882393	0.00765565	0.00538147	0.00272786	0.0210699
	0.230001	0.00441852	4.19e-06	0.000882393	0.00765565	0.00537897	0.00272549	0.0210651
	0.231001	0.00441852	4.23e-06	0.000882393	0.00765565	0.00537648	0.00272313	0.0210603
	0.232001	0.00441852	4.26e-06	0.000882393	0.00765565	0.00537399	0.00272079	0.0210555
	0.233001	0.00441852	4.3e-06	0.000882393	0.00765565	0.00537151	0.00271848	0.0210507
	0.234001	0.00441852	4.34e-06	0.000882393	0.00765565	0.00536904	0.00271618	0.021046
	0.235001	0.00441852	4.37e-06	0.000882393	0.00765565	0.00536657	0.0027139	0.0210413
	0.236001	0.00441852	4.41e-06	0.000882393	0.00765565	0.0053641	0.00271164	0.0210366
	0.237001	0.00441852	4.45e-06	0.000882393	0.00765565	0.00536165	0.0027094	0.021032
	0.238001	0.00441852	4.49e-06	0.000882393	0.00765565	0.00535919	0.00270718	0.0210273
	0.239001	0.00441852	4.52e-06	0.000882393	0.00765565	0.00535675	0.00270498	0.0210227
	0.240001	0.00441852	4.56e-06	0.000882393	0.00765565	0.00535431	0.0027028	0.0210181
	0.241001	0.00441852	4.6e-06	0.000882393	0.00765565	0.00535188	0.00270064	0.0210136
	0.242001	0.00441852	4.64e-06	0.000882393	0.00765565	0.00534945	0.00269849	0.021009
	0.243001	0.00441852	4.68e-06	0.000882393	0.00765565	0.00534703	0.00269636	0.0210045
	0.244001	0.00441852	4.72e-06	0.000882393	0.00765565	0.00534461	0.00269425	0.021
	0.245001	0.00441852	4.75e-06	0.000882393	0.00765565	0.0053422	0.00269215	0.0209956
	0.246001	0.00441852	4.79e-06	0.000882393	0.00765565	0.00533979	0.00269008	0.0209911
	0.247001	0.00441852	4.83e-06	0.000882393	0.00765565	0.00533739	0.00268802	0.0209867
	0.248001	0.00441852	4.87e-06	0.000882393	0.00765565	0.005335	0.00268597	0.0209823
	0.249001	0.00441852	4.91e-06	0.000882393	0.00765565	0.00533261	0.00268394	0.0209779
	0.250001	0.00441852	4.95e-06	0.000882393	0.00765565	0.00533022	0.00268193	0.0209735
	0.251001	0.00441852	4.99e-06	0.000882393	0.00765565	0.00532785	0.00267993	0.0209692
	0.252001	0.00441852	5.03e-06	0.000882393	0.00765565	0.00532547	0.00267795	0.0209649
	0.253001	0.00441852	5.07e-06	0.000882393	0.00765565	0.0053231	0.00267599	0.0209606
	0.254001	0.00441852	5.11e-06	0.000882393	0.00765565	0.00532074	0.00267404	0.0209563
	0.255001	0.00441852	5.15e-06	0.000882393	0.00765565	0.00531839	0.0026721	0.0209521
	0.256001	0.00441852	5.19e-06	0.000882393	0.00765565	0.00531603	0.00267018	0.0209478
	0.257001	0.00441852	5.23e-06	0.000882393	0.00765565	0.00531369	0.00266828	0.0209436
	0.258001	0.00441852	5.27e-06	0.000882393	0.00765565	0.00531135	0.00266639	0.0209394
	0.259001	0.00441852	5.31e-06	0.000882393	0.00765565	0.00530901	0.00266451	0.0209353
	0.260001	0.00441852	5.35e-06	0.000882393	0.00765565	0.00530668	0.00266265	0.0209311
	0.261001	0.00441852	5.4e-06	0.000882393	0.00765565	0.00530435	0.0026608	0.020927
	0.262001	0.00441852	5.44e-06	0.000882393	0.00765565	0.00530203	0.00265897	0.0209229
	0.263001	0.00441852	5.48e-06	0.000882393	0.00765565	0.00529971	0.00265715	0.0209188
	0.264001	0.00441852	5.52e-06	0.000882393	0.00765565	0.0052974	0.00265534	0.0209147
	0.265001	0.00441852	5.56e-06	0.000882393	0.00765565	0.0052951	0.00265355	0.0209106
	0.266001	0.00441852	5.6e-06	0.000882393	0.00765565	0.0052928	0.00265176	0.0209066
	0.267001	0.00441852	5.65e-06	0.000882393	0.00765565	0.0052905	0.00265	0.0209026
	0.268001	0.00441852	5.69e-06	0.000882393	0.00765565	0.00528821	0.00264824	0.0208986
	0.269001	0.00441852	5.73e-06	0.000882393	0.00765565	0.00528592	0.0026465	0.0208946
	0.270001	0.00441852	5.77e-06	0.000882393	0.00765565	0.00528364	0.00264477	0.0208906
	0.271001	0.00441852	5.82e-06	0.000882393	0.00765565	0.00528137	0.00264305	0.0208867
	0.272001	0.00441852	5.86e-06	0.000882393	0.00765565	0.00527909	0.00264135	0.0208827
	0.273001	0.00441852	5.9e-06	0.000882393	0.00765565	0.00527683	0.00263966	0.0208788
	0.274001	0.00441852	5.95e-06	0.000882393	0.00765565	0.00527457	0.00263797	0.0208749
	0.275001	0.00441852	5.99e-06	0.000882393	0.00765565	0.00527231	0.0026363	0.020871
	0.276001	0.00441852	6.03e-06	0.000882393	0.00765565	0.00527006	0.00263465	0.0208671
	0.277001	0.00441852	6.08e-06	0.000882393	0.00765565	0.00526781	0.002633	0.0208633
	0.278001	0.00441852	6.12e-06	0.000882393	0.00765565	0.00526556	0.00263137	0.0208595
	0.279001	0.00441852	6.17e-06	0.000882393	0.00765565	0.00526332	0.00262974	0.0208556
	0.280001	0.00441852	6.21e-06	0.000882393	0.00765565	0.00526109	0.00262813	0.0208518
	0.281001	0.00441852	6.25e-06	0.000882393	0.00765565	0.00525886	0.00262653	0.0208481
	0.282001	0.00441852	6.3e-06	0.000882393	0.00765565	0.00525663	0.00262494	0.0208443
	0.283001	0.00441852	6.34e-06	0.000882393	0.00765565	0.00525442	0.00262336	0.0208405
	0.284001	0.00441852	6.39e-06	0.000882393	0.00765565	0.0052522	0.00262179	0.0208368
	0.285001	0.00441852	6.43e-06	0.000882393	0.00765565	0.00524999	0.00262023	0.0208331
	0.286001	0.00441852	6.48e-06	0.000882393	0.00765565	0.00524778	0.00261868	0.0208293
	0.287001	0.00441852	6.52e-06	0.000882393	0.00765565	0.00524558	0.00261715	0.0208256
	0.288001	0.00441852	6.57e-06	0.000882393	0.00765565	0.00524338	0.00261562	0.020822
	0.289001	0.00441852	6.62e-06	0.000882393	0.00765565	0.00524119	0.0026141	0.0208183
	0.290001	0.00441852	6.66e-06	0.000882393	0.00765565	0.005239	0.00261259	0.0208146
	0.291001	0.00441852	6.71e-06	0.000882393	0.00765565	0.00523681	0.00261109	0.020811
	0.292001	0.00441852	6.75e-06	0.000882393	0.00765565	0.00523463	0.00260961	0.0208074
	0.293001	0.00441852	6.8e-06	0.000882393	0.00765565	0.00523245	0.00260813	0.0208038
	0.294001	0.00441852	6.85e-06	0.000882393	0.00765565	0.00523028	0.00260666	0.0208002
	0.295001	0.00441852	6.89e-06	0.000882393	0.00765565	0.00522811	0.0026052	0.0207966
	0.296001	0.00441852	6.94e-06	0.000882393	0.00765565	0.00522595	0.00260375	0.020793
	0.297001	0.00441852	6.99e-06	0.000882393	0.00765565	0.00522379	0.00260231	0.0207895
	0.298001	0.00441852	7.03e-06	0.000882393	0.00765565	0.00522164	0.00260087	0.0207859
	0.299001	0.00441852	7.08e-06	0.000882393	0.00765565	0.00521949	0.00259945	0.0207824
	0.300001	0.00441852	7.13e-06	0.000882393	0.00765565	0.00521734	0.00259804	0.0207789
	0.301001	0.00441852	7.18e-06	0.000882393	0.00765565	0.00521519	0.00259663	0.0207754
	0.302001	0.00441852	7.22e-06	0.000882393	0.00765565	0.00521306	0.00259523	0.0207719
	0.303001	0.00441852	7.27e-06	0.000882393	0.00765565	0.00521092	0.00259385	0.0207684
	0.304001	0.00441852	7.32e-06	0.000882393	0.00765565	0.00520879	0.00259247	0.020765
	0.305001	0.00441852	7.37e-06	0.000882393	0.00765565	0.00520667	0.0025911	0.0207615
	0.306001	0.00441852	7.42e-06	0.000882393	0.00765565	0.00520454	0.00258973	0.0207581
	0.307001	0.00441852	7.46e-06	0.000882393	0.00765565	0.00520243	0.00258838	0.0207546
	0.308001	0.00441852	7.51e-06	0.000882393	0.00765565	0.00520031	0.00258703	0.0207512
	0.309001	0.00441852	7.56e-06	0.000882393	0.00765565	0.0051982	0.00258569	0.0207478
	0.310001	0.00441852	7.61e-06	0.000882393	0.00765565	0.0051961	0.00258436	0.0207444
	0.311001	0.00441852	7.66e-06	0.000882393	0.00765565	0.00519399	0.00258304	0.0207411
	0.312001	0.00441852	7.71e-06	0.000882393	0.00765565	0.00519189	0.00258172	0.0207377
	0.313001	0.00441852	7.76e-06	0.000882393	0.00765565	0.0051898	0.00258042	0.0207343
	0.314001	0.00441852	7.81e-06	0.000882393	0.00765565	0.00518771	0.00257912	0.020731
	0.315001	0.00441852	7.86e-06	0.000882393	0.00765565	0.00518562	0.00257783	0.0207277
	0.316001	0.00441852	7.91e-06	0.000882393	0.00765565	0.00518354	0.00257654	0.0207244
	0.317001	0.00441852	7.96e-06	0.000882393	0.00765565	0.00518146	0.00257526	0.0207211
	0.318001	0.00441852	8.01e-06	0.000882393	0.00765565	0.00517939	0.00257399	0.0207178
	0.319001	0.00441852	8.06e-06	0.000882393	0.00765565	0.00517731	0.00257273	0.0207145
	0.320001	0.00441852	8.11e-06	0.000882393	0.00765565	0.00517525	0.00257148	0.0207112
	0.321001	0.00441852	8.16e-06	0.000882393	0.00765565	0.00517318	0.00257023	0.0207079
	0.322001	0.00441852	8.21e-06	0.000882393	0.00765565	0.00517112	0.00256899	0.0207047
	0.323001	0.00441852	8.26e-06	0.000882393	0.00765565	0.00516907	0.00256775	0.0207014
	0.324001	0.00441852	8.31e-06	0.000882393	0.00765565	0.00516701	0.00256653	0.0206982
	0.325001	0.00441852	8.37e-06	0.000882393	0.00765565	0.00516497	0.00256531	0.020695
	0.326001	0.00441852	8.42e-06	0.000882393	0.00765565	0.00516292	0.00256409	0.0206918
	0.327001	0.00441852	8.47e-06	0.000882393	0.00765565	0.00516088	0.00256289	0.0206886
	0.328001	0.00441852	8.52e-06	0.000882393	0.00765565	0.00515884	0.00256169	0.0206854
	0.329001	0.00441852	8.57e-06	0.000882393	0.00765565	0.00515681	0.00256049	0.0206822
	0.330001	0.00441852	8.63e-06	0.000882393	0.00765565	0.00515478	0.00255931	0.0206791
	0.331001	0.00441852	8.68e-06	0.000882393	0.00765565	0.00515275	0.00255812	0.0206759
	0.332001	0.00441852	8.73e-06	0.000882393	0.00765565	0.00515073	0.00255695	0.0206728
	0.333001	0.00441852	8.78e-06	0.000882393	0.00765565	0.00514871	0.00255578	0.0206696
	0.334001	0.00441852	8.84e-06	0.000882393	0.00765565	0.00514669	0.00255462	0.0206665
	0.335001	0.00441852	8.89e-06	0.000882393	0.00765565	0.00514468	0.00255346	0.0206634
	0.336001	0.00441852	8.94e-06	0.000882393	0.00765565	0.00514267	0.00255231	0.0206603
	0.337001	0.00441852	9e-06	0.000882393	0.00765565	0.00514066	0.00255117	0.0206572
	0.338001	0.00441852	9.05e-06	0.000882393	0.00765565	0.00513866	0.00255003	0.0206541
	0.339001	0.00441852	9.1e-06	0.000882393	0.00765565	0.00513666	0.0025489	0.020651
	0.340001	0.00441852	9.16e-06	0.000882393	0.00765565	0.00513467	0.00254778	0.0206479
	0.341001	0.00441852	9.21e-06	0.000882393	0.00765565	0.00513268	0.00254666	0.0206449
	0.342001	0.00441852	9.26e-06	0.000882393	0.00765565	0.00513069	0.00254555	0.0206418
	0.343001	0.00441852	9.32e-06	0.000882393	0.00765565	0.0051287	0.00254444	0.0206388
	0.344001	0.00441852	9.37e-06	0.000882393	0.00765565	0.00512672	0.00254333	0.0206358
	0.345001	0.00441852	9.43e-06	0.000882393	0.00765565	0.00512475	0.00254224	0.0206327
	0.346001	0.00441852	9.48e-06	0.000882393	0.00765565	0.00512277	0.00254115	0.0206297
	0.347001	0.00441852	9.54e-06	0.000882393	0.00765565	0.0051208	0.00254006	0.0206267
	0.348001	0.00441852	9.59e-06	0.000882393	0.00765565	0.00511883	0.00253898	0.0206237
	0.349001	0.00441852	9.65e-06	0.000882393	0.00765565	0.00511687	0.00253791	0.0206207
	0.350001	0.00441852	9.7e-06	0.000882393	0.00765565	0.00511491	0.00253684	0.0206178
	0.351001	0.00441852	9.76e-06	0.000882393	0.00765565	0.00511295	0.00253577	0.0206148
	0.352001	0.00441852	9.81e-06	0.000882393	0.00765565	0.005111	0.00253471	0.0206118
	0.353001	0.00441852	9.87e-06	0.000882393	0.00765565	0.00510905	0.00253366	0.0206089
	0.354001	0.00441852	9.93e-06	0.000882393	0.00765565	0.0051071	0.00253261	0.020606
	0.355001	0.00441852	9.98e-06	0.000882393	0.00765565	0.00510515	0.00253157	0.020603
	0.356001	0.00441852	1e-05	0.000882393	0.00765565	0.00510321	0.00253053	0.0206001
	0.357001	0.00441852	1.01e-05	0.000882393	0.00765565	0.00510127	0.0025295	0.0205972
	0.358001	0.00441852	1.02e-05	0.000882393	0.00765565	0.00509934	0.00252847	0.0205943
	0.359001	0.00441852	1.02e-05	0.000882393	0.00765565	0.00509741	0.00252744	0.0205914
	0.360001	0.00441852	1.03e-05	0.000882393	0.00765565	0.00509548	0.00252643	0.0205885
	0.361001	0.00441852	1.03e-05	0.000882393	0.00765565	0.00509355	0.00252541	0.0205856
	0.362001	0.00441852	1.04e-05	0.000882393	0.00765565	0.00509163	0.0025244	0.0205827
	0.363001	0.00441852	1.04e-05	0.000882393	0.00765565	0.00508971	0.0025234	0.0205799
	0.364001	0.00441852	1.05e-05	0.000882393	0.00765565	0.0050878	0.0025224	0.020577
	0.365001	0.00441852	1.06e-05	0.000882393	0.00765565	0.00508588	0.00252141	0.0205741
	0.366001	0.00441852	1.06e-05	0.000882393	0.00765565	0.00508398	0.00252042	0.0205713
	0.367001	0.00441852	1.07e-05	0.000882393	0.00765565	0.00508207	0.00251943	0.0205685
	0.368001	0.00441852	1.07e-05	0.000882393	0.00765565	0.00508017	0.00251845	0.0205656
	0.369001	0.00441852	1.08e-05	0.000882393	0.00765565	0.00507827	0.00251747	0.0205628
	0.370001	0.00441852	1.08e-05	0.000882393	0.00765565	0.00507637	0.0025165	0.02056
	0.371001	0.00441852	1.09e-05	0.000882393	0.00765565	0.00507447	0.00251553	0.0205572
	0.372001	0.00441852	1.1e-05	0.000882393	0.00765565	0.00507258	0.00251457	0.0205544
	0.373001	0.00441852	1.1e-05	0.000882393	0.00765565	0.0050707	0.00251361	0.0205516
	0.374001	0.00441852	1.11e-05	0.000882393	0.00765565	0.00506881	0.00251266	0.0205488
	0.375001	0.00441852	1.11e-05	0.000882393	0.00765565	0.00506693	0.00251171	0.0205461
	0.376001	0.00441852	1.12e-05	0.000882393	0.00765565	0.00506505	0.00251076	0.0205433
	0.377001	0.00441852	1.13e-05	0.000882393	0.00765565	0.00506317	0.00250982	0.0205405
	0.378001	0.00441852	1.13e-05	0.000882393	0.00765565	0.0050613	0.00250888	0.0205378
	0.379001	0.00441852	1.14e-05	0.000882393	0.00765565	0.00505943	0.00250795	0.020535
	0.380001	0.00441852	1.14e-05	0.000882393	0.00765565	0.00505756	0.00250702	0.0205323
	0.381001	0.00441852	1.15e-05	0.000882393	0.00765565	0.0050557	0.0025061	0.0205296
	0.382001	0.00441852	1.16e-05	0.000882393	0.00765565	0.00505384	0.00250518	0.0205268
	0.383001	0.00441852	1.16e-05	0.000882393	0.00765565	0.00505198	0.00250426	0.0205241
	0.384001	0.00441852	1.17e-05	0.000882393	0.00765565	0.00505013	0.00250334	0.0205214
	0.385001	0.00441852	1.17e-05	0.000882393	0.00765565	0.00504827	0.00250243	0.0205187
	0.386001	0.00441852	1.18e-05	0.000882393	0.00765565	0.00504643	0.00250153	0.020516
	0.387001	0.00441852	1.19e-05	0.000882393	0.00765565	0.00504458	0.00250063	0.0205133
	0.388001	0.00441852	1.19e-05	0.000882393	0.00765565	0.00504273	0.00249973	0.0205107
	0.389001	0.00441852	1.2e-05	0.000882393	0.00765565	0.00504089	0.00249884	0.020508
	0.390001	0.00441852	1.2e-05	0.000882393	0.00765565	0.00503906	0.00249795	0.0205053
	0.391001	0.00441852	1.21e-05	0.000882393	0.00765565	0.00503722	0.00249706	0.0205027
	0.392001	0.00441852	1.22e-05	0.000882393	0.00765565	0.00503539	0.00249618	0.0205
	0.393001	0.00441852	1.22e-05	0.000882393	0.00765565	0.00503356	0.0024953	0.0204974
	0.394001	0.00441852	1.23e-05	0.000882393	0.00765565	0.00503173	0.00249443	0.0204947
	0.395001	0.00441852	1.24e-05	0.000882393	0.00765565	0.00502991	0.00249355	0.0204921
	0.396001	0.00441852	1.24e-05	0.000882393	0.00765565	0.00502809	0.00249269	0.0204894
	0.397001	0.00441852	1.25e-05	0.000882393	0.00765565	0.00502627	0.00249182	0.0204868
	0.398001	0.00441852	1.25e-05	0.000882393	0.00765565	0.00502445	0.00249096	0.0204842
	0.399001	0.00441852	1.26e-05	0.000882393	0.00765565	0.00502264	0.0024901	0.0204816
	0.400001	0.00441852	1.27e-05	0.000882393	0.00765565	0.00502083	0.00248925	0.020479
	0.401001	0.00441852	1.27e-05	0.000882393	0.00765565	0.00501902	0.0024884	0.0204764
	0.402001	0.00441852	1.28e-05	0.000882393	0.00765565	0.00501722	0.00248755	0.0204738
	0.403001	0.00441852	1.29e-05	0.000882393	0.00765565	0.00501542	0.00248671	0.0204712
	0.404001	0.00441852	1.29e-05	0.000882393	0.00765565	0.00501362	0.00248587	0.0204687
	0.405001	0.00441852	1.3e-05	0.000882393	0.00765565	0.00501182	0.00248503	0.0204661
	0.406001	0.00441852	1.31e-05	0.000882393	0.00765565	0.00501003	0.0024842	0.0204635
	0.407001	0.00441852	1.31e-05	0.000882393	0.00765565	0.00500824	0.00248337	0.020461
	0.408001	0.00441852	1.32e-05	0.000882393	0.00765565	0.00500645	0.00248254	0.0204584
	0.409001	0.00441852	1.32e-05	0.000882393	0.00765565	0.00500467	0.00248171	0.0204559
	0.410001	0.00441852	1.33e-05	0.000882393	0.00765565	0.00500288	0.00248089	0.0204533
	0.411001	0.00441852	1.34e-05	0.000882393	0.00765565	0.0050011	0.00248008	0.0204508
	0.412001	0.00441852	1.34e-05	0.000882393	0.00765565	0.00499932	0.00247926	0.0204483
	0.413001	0.00441852	1.35e-05	0.000882393	0.00765565	0.00499755	0.00247845	0.0204457
	0.414001	0.00441852	1.36e-05	0.000882393	0.00765565	0.00499578	0.00247764	0.0204432
	0.415001	0.00441852	1.36e-05	0.000882393	0.00765565	0.00499401	0.00247684	0.0204407
	0.416001	0.00441852	1.37e-05	0.000882393	0.00765565	0.00499224	0.00247604	0.0204382
	0.417001	0.00441852	1.38e-05	0.000882393	0.00765565	0.00499048	0.00247524	0.0204357
	0.418001	0.00441852	1.38e-05	0.000882393	0.00765565	0.00498871	0.00247444	0.0204332
	0.419001	0.00441852	1.39e-05	0.000882393	0.00765565	0.00498696	0.00247365	0.0204307
	0.420001	0.00441852	1.4e-05	0.000882393	0.00765565	0.0049852	0.00247286	0.0204282
	0.421001	0.00441852	1.4e-05	0.000882393	0.00765565	0.00498344	0.00247207	0.0204258
	0.422001	0.00441852	1.41e-05	0.000882393	0.00765565	0.00498169	0.00247129	0.0204233
	0.423001	0.00441852	1.42e-05	0.000882393	0.00765565	0.00497994	0.00247051	0.0204208
	0.424001	0.00441852	1.42e-05	0.000882393	0.00765565	0.0049782	0.00246973	0.0204184
	0.425001	0.00441852	1.43e-05	0.000882393	0.00765565	0.00497645	0.00246895	0.0204159
	0.426001	0.00441852	1.44e-05	0.000882393	0.00765565	0.00497471	0.00246818	0.0204135
	0.427001	0.00441852	1.44e-05	0.000882393	0.00765565	0.00497297	0.00246741	0.020411
	0.428001	0.00441852	1.45e-05	0.000882393	0.00765565	0.00497124	0.00246664	0.0204086
	0.429001	0.00441852	1.46e-05	0.000882393	0.00765565	0.0049695	0.00246588	0.0204062
	0.430001	0.00441852	1.46e-05	0.000882393	0.00765565	0.00496777	0.00246512	0.0204037
	0.431001	0.00441852	1.47e-05	0.000882393	0.00765565	0.00496604	0.00246436	0.0204013
	0.432001	0.00441852	1.48e-05	0.000882393	0.00765565	0.00496431	0.0024636	0.0203989
	0.433001	0.00441852	1.49e-05	0.000882393	0.00765565	0.00496259	0.00246285	0.0203965
	0.434001	0.00441852	1.49e-05	0.000882393	0.00765565	0.00496087	0.0024621	0.0203941
	0.435001	0.00441852	1.5e-05	0.000882393	0.00765565	0.00495915	0.00246135	0.0203917
	0.436001	0.00441852	1.51e-05	0.000882393	0.00765565	0.00495743	0.0024606	0.0203893
	0.437001	0.00441852	1.51e-05	0.000882393	0.00765565	0.00495572	0.00245986	0.0203869
	0.438001	0.00441852	1.52e-05	0.000882393	0.00765565	0.004954	0.00245912	0.0203845
	0.439001	0.00441852	1.53e-05	0.000882393	0.00765565	0.00495229	0.00245838	0.0203821
	0.440001	0.00441852	1.53e-05	0.000882393	0.00765565	0.00495059	0.00245765	0.0203798
	0.441001	0.00441852	1.54e-05	0.000882393	0.00765565	0.00494888	0.00245692	0.0203774
	0.442001	0.00441852	1.55e-05	0.000882393	0.00765565	0.00494718	0.00245619	0.020375
	0.443001	0.00441852	1.55e-05	0.000882393	0.00765565	0.00494548	0.00245546	0.0203727
	0.444001	0.00441852	1.56e-05	0.000882393	0.00765565	0.00494378	0.00245473	0.0203703
	0.445001	0.00441852	1.57e-05	0.000882393	0.00765565	0.00494209	0.00245401	0.020368
	0.446001	0.00441852	1.58e-05	0.000882393	0.00765565	0.00494039	0.00245329	0.0203656
	0.447001	0.00441852	1.58e-05	0.000882393	0.00765565	0.0049387	0.00245257	0.0203633
	0.448001	0.00441852	1.59e-05	0.000882393	0.00765565	0.00493702	0.00245186	0.0203609
	0.449001	0.00441852	1.6e-05	0.000882393	0.00765565	0.00493533	0.00245114	0.0203586
	0.450001	0.00441852	1.6e-05	0.000882393	0.00765565	0.00493365	0.00245043	0.0203563
	0.451001	0.00441852	1.61e-05	0.000882393	0.00765565	0.00493196	0.00244972	0.020354
	0.452001	0.00441852	1.62e-05	0.000882393	0.00765565	0.00493029	0.00244902	0.0203516
	0.453001	0.00441852	1.63e-05	0.000882393	0.00765565	0.00492861	0.00244831	0.0203493
	0.454001	0.00441852	1.63e-05	0.000882393	0.00765565	0.00492693	0.00244761	0.020347
	0.455001	0.00441852	1.64e-05	0.000882393	0.00765565	0.00492526	0.00244691	0.0203447
	0.456001	0.00441852	1.65e-05	0.000882393	0.00765565	0.00492359	0.00244622	0.0203424
	0.457001	0.00441852	1.65e-05	0.000882393	0.00765565	0.00492192	0.00244552	0.0203401
	0.458001	0.00441852	1.66e-05	0.000882393	0.00765565	0.00492026	0.00244483	0.0203379
	0.459001	0.00441852	1.67e-05	0.000882393	0.00765565	0.0049186	0.00244414	0.0203356
	0.460001	0.00441852	1.68e-05	0.000882393	0.00765565	0.00491693	0.00244345	0.0203333
	0.461001	0.00441852	1.68e-05	0.000882393	0.00765565	0.00491528	0.00244277	0.020331
	0.462001	0.00441852	1.69e-05	0.000882393	0.00765565	0.00491362	0.00244208	0.0203288
	0.463001	0.00441852	1.7e-05	0.000882393	0.00765565	0.00491197	0.0024414	0.0203265
	0.464001	0.00441852	1.71e-05	0.000882393	0.00765565	0.00491031	0.00244072	0.0203242
	0.465001	0.00441852	1.71e-05	0.000882393	0.00765565	0.00490867	0.00244005	0.020322
	0.466001	0.00441852	1.72e-05	0.000882393	0.00765565	0.00490702	0.00243937	0.0203197
	0.467001	0.00441852	1.73e-05	0.000882393	0.00765565	0.00490537	0.0024387	0.0203175
	0.468001	0.00441852	1.73e-05	0.000882393	0.00765565	0.00490373	0.00243803	0.0203152
	0.469001	0.00441852	1.74e-05	0.000882393	0.00765565	0.00490209	0.00243736	0.020313
	0.470001	0.00441852	1.75e-05	0.000882393	0.00765565	0.00490045	0.00243669	0.0203108
	0.471001	0.00441852	1.76e-05	0.000882393	0.00765565	0.00489881	0.00243603	0.0203085
	0.472001	0.00441852	1.76e-05	0.000882393	0.00765565	0.00489718	0.00243537	0.0203063
	0.473001	0.00441852	1.77e-05	0.000882393	0.00765565	0.00489555	0.00243471	0.0203041
	0.474001	0.00441852	1.78e-05	0.000882393	0.00765565	0.00489392	0.00243405	0.0203019
	0.475001	0.00441852	1.79e-05	0.000882393	0.00765565	0.00489229	0.00243339	0.0202997
	0.476001	0.00441852	1.79e-05	0.000882393	0.00765565	0.00489066	0.00243274	0.0202975
	0.477001	0.00441852	1.8e-05	0.000882393	0.00765565	0.00488904	0.00243208	0.0202953
	0.478001	0.00441852	1.81e-05	0.000882393	0.00765565	0.00488742	0.00243143	0.0202931
	0.479001	0.00441852	1.82e-05	0.000882393	0.00765565	0.0048858	0.00243078	0.0202909
	0.480001	0.00441852	1.82e-05	0.000882393	0.00765565	0.00488418	0.00243014	0.0202887
	0.481001	0.00441852	1.83e-05	0.000882393	0.00765565	0.00488257	0.00242949	0.0202865
	0.482001	0.00441852	1.84e-05	0.000882393	0.00765565	0.00488095	0.00242885	0.0202843
	0.483001	0.00441852	1.85e-05	0.000882393	0.00765565	0.00487934	0.00242821	0.0202821
	0.484001	0.00441852	1.86e-05	0.000882393	0.00765565	0.00487774	0.00242757	0.02028
	0.485001	0.00441852	1.86e-05	0.000882393	0.00765565	0.00487613	0.00242693	0.0202778
	0.486001	0.00441852	1.87e-05	0.000882393	0.00765565	0.00487452	0.0024263	0.0202756
	0.487001	0.00441852	1.88e-05	0.000882393	0.00765565	0.00487292	0.00242567	0.0202735
	0.488001	0.00441852	1.89e-05	0.000882393	0.00765565	0.00487132	0.00242503	0.0202713
	0.489001	0.00441852	1.89e-05	0.000882393	0.00765565	0.00486972	0.0024244	0.0202692
	0.490001	0.00441852	1.9e-05	0.000882393	0.00765565	0.00486813	0.00242378	0.020267
	0.491001	0.00441852	1.91e-05	0.000882393	0.00765565	0.00486653	0.00242315	0.0202649
	0.492001	0.00441852	1.92e-05	0.000882393	0.00765565	0.00486494	0.00242253	0.0202627
	0.493001	0.00441852	1.93e-05	0.000882393	0.00765565	0.00486335	0.0024219	0.0202606
	0.494001	0.00441852	1.93e-05	0.000882393	0.00765565	0.00486176	0.00242128	0.0202585
	0.495001	0.00441852	1.94e-05	0.000882393	0.00765565	0.00486018	0.00242066	0.0202563
	0.496001	0.00441852	1.95e-05	0.000882393	0.00765565	0.00485859	0.00242005	0.0202542
	0.497001	0.00441852	1.96e-05	0.000882393	0.00765565	0.00485701	0.00241943	0.0202521
	0.498001	0.00441852	1.96e-05	0.000882393	0.00765565	0.00485543	0.00241882	0.02025
	0.499001	0.00441852	1.97e-05	0.000882393	0.00765565	0.00485385	0.0024182	0.0202479
	0.500001	0.00441852	1.98e-05	0.000882393	0.00765565	0.00485227	0.00241759	0.0202457
	0.501001	0.00441852	1.99e-05	0.000882393	0.00765565	0.0048507	0.00241698	0.0202436
	0.502001	0.00441852	2e-05	0.000882393	0.00765565	0.00484913	0.00241638	0.0202415
	0.503001	0.00441852	2e-05	0.000882393	0.00765565	0.00484756	0.00241577	0.0202394
	0.504001	0.00441852	2.01e-05	0.000882393	0.00765565	0.00484599	0.00241517	0.0202373
	0.505001	0.00441852	2.02e-05	0.000882393	0.00765565	0.00484443	0.00241457	0.0202353
	0.506001	0.00441852	2.03e-05	0.000882393	0.00765565	0.00484286	0.00241397	0.0202332
	0.507001	0.00441852	2.04e-05	0.000882393	0.00765565	0.0048413	0.00241337	0.0202311
	0.508001	0.00441852	2.04e-05	0.000882393	0.00765565	0.00483974	0.00241277	0.020229
	0.509001	0.00441852	2.05e-05	0.000882393	0.00765565	0.00483818	0.00241217	0.0202269
	0.510001	0.00441852	2.06e-05	0.000882393	0.00765565	0.00483662	0.00241158	0.0202249
	0.511001	0.00441852	2.07e-05	0.000882393	0.00765565	0.00483507	0.00241099	0.0202228
	0.512001	0.00441852	2.08e-05	0.000882393	0.00765565	0.00483352	0.0024104	0.0202207
	0.513001	0.00441852	2.08e-05	0.000882393	0.00765565	0.00483197	0.00240981	0.0202187
	0.514001	0.00441852	2.09e-05	0.000882393	0.00765565	0.00483042	0.00240922	0.0202166
	0.515001	0.00441852	2.1e-05	0.000882393	0.00765565	0.00482887	0.00240863	0.0202146
	0.516001	0.00441852	2.11e-05	0.000882393	0.00765565	0.00482733	0.00240805	0.0202125
	0.517001	0.00441852	2.12e-05	0.000882393	0.00765565	0.00482578	0.00240747	0.0202105
	0.518001	0.00441852	2.13e-05	0.000882393	0.00765565	0.00482424	0.00240688	0.0202084
	0.519001	0.00441852	2.13e-05	0.000882393	0.00765565	0.0048227	0.0024063	0.0202064
	0.520001	0.00441852	2.14e-05	0.000882393	0.00765565	0.00482117	0.00240573	0.0202043
	0.521001	0.00441852	2.15e-05	0.000882393	0.00765565	0.00481963	0.00240515	0.0202023
	0.522001	0.00441852	2.16e-05	0.000882393	0.00765565	0.0048181	0.00240457	0.0202003
	0.523001	0.00441852	2.17e-05	0.000882393	0.00765565	0.00481657	0.002404	0.0201983
	0.524001	0.00441852	2.17e-05	0.000882393	0.00765565	0.00481504	0.00240342	0.0201962
	0.525001	0.00441852	2.18e-05	0.000882393	0.00765565	0.00481351	0.00240285	0.0201942
	0.526001	0.00441852	2.19e-05	0.000882393	0.00765565	0.00481198	0.00240228	0.0201922
	0.527001	0.00441852	2.2e-05	0.000882393	0.00765565	0.00481046	0.00240172	0.0201902
	0.528001	0.00441852	2.21e-05	0.000882393	0.00765565	0.00480894	0.00240115	0.0201882
	0.529001	0.00441852	2.22e-05	0.000882393	0.00765565	0.00480742	0.00240058	0.0201862
	0.530001	0.00441852	2.22e-05	0.000882393	0.00765565	0.0048059	0.00240002	0.0201842
	0.531001	0.00441852	2.23e-05	0.000882393	0.00765565	0.00480438	0.00239946	0.0201822
	0.532001	0.00441852	2.24e-05	0.000882393	0.00765565	0.00480287	0.00239889	0.0201802
	0.533001	0.00441852	2.25e-05	0.000882393	0.00765565	0.00480136	0.00239834	0.0201782
	0.534001	0.00441852	2.26e-05	0.000882393	0.00765565	0.00479984	0.00239778	0.0201762
	0.535001	0.00441852	2.27e-05	0.000882393	0.00765565	0.00479833	0.00239722	0.0201742
	0.536001	0.00441852	2.28e-05	0.000882393	0.00765565	0.00479683	0.00239666	0.0201722
	0.537001	0.00441852	2.28e-05	0.000882393	0.00765565	0.00479532	0.00239611	0.0201703
	0.538001	0.00441852	2.29e-05	0.000882393	0.00765565	0.00479382	0.00239556	0.0201683
	0.539001	0.00441852	2.3e-05	0.000882393	0.00765565	0.00479232	0.002395	0.0201663
	0.540001	0.00441852	2.31e-05	0.000882393	0.00765565	0.00479082	0.00239445	0.0201644
	0.541001	0.00441852	2.32e-05	0.000882393	0.00765565	0.00478932	0.0023939	0.0201624
	0.542001	0.00441852	2.33e-05	0.000882393	0.00765565	0.00478782	0.00239336	0.0201604
	0.543001	0.00441852	2.34e-05	0.000882393	0.00765565	0.00478633	0.00239281	0.0201585
	0.544001	0.00441852	2.34e-05	0.000882393	0.00765565	0.00478483	0.00239226	0.0201565
	0.545001	0.00441852	2.35e-05	0.000882393	0.00765565	0.00478334	0.00239172	0.0201546
	0.546001	0.00441852	2.36e-05	0.000882393	0.00765565	0.00478185	0.00239118	0.0201526
	0.547001	0.00441852	2.37e-05	0.000882393	0.00765565	0.00478036	0.00239064	0.0201507
	0.548001	0.00441852	2.38e-05	0.000882393	0.00765565	0.00477888	0.0023901	0.0201487
	0.549001	0.00441852	2.39e-05	0.000882393	0.00765565	0.00477739	0.00238956	0.0201468
	0.550001	0.00441852	2.4e-05	0.000882393	0.00765565	0.00477591	0.00238902	0.0201449
	0.551001	0.00441852	2.4e-05	0.000882393	0.00765565	0.00477443	0.00238848	0.0201429
	0.552001	0.00441852	2.41e-05	0.000882393	0.00765565	0.00477295	0.00238795	0.020141
	0.553001	0.00441852	2.42e-05	0.000882393	0.00765565	0.00477147	0.00238741	0.0201391
	0.554001	0.00441852	2.43e-05	0.000882393	0.00765565	0.00477	0.00238688	0.0201372
	0.555001	0.00441852	2.44e-05	0.000882393	0.00765565	0.00476852	0.00238635	0.0201352
	0.556001	0.00441852	2.45e-05	0.000882393	0.00765565	0.00476705	0.00238582	0.0201333
	0.557001	0.00441852	2.46e-05	0.000882393	0.00765565	0.00476558	0.00238529	0.0201314
	0.558001	0.00441852	2.47e-05	0.000882393	0.00765565	0.00476411	0.00238476	0.0201295
	0.559001	0.00441852	2.47e-05	0.000882393	0.00765565	0.00476264	0.00238424	0.0201276
	0.560001	0.00441852	2.48e-05	0.000882393	0.00765565	0.00476118	0.00238371	0.0201257
	0.561001	0.00441852	2.49e-05	0.000882393	0.00765565	0.00475972	0.00238319	0.0201238
	0.562001	0.00441852	2.5e-05	0.000882393	0.00765565	0.00475825	0.00238266	0.0201219
	0.563001	0.00441852	2.51e-05	0.000882393	0.00765565	0.00475679	0.00238214	0.02012
	0.564001	0.00441852	2.52e-05	0.000882393	0.00765565	0.00475533	0.00238162	0.0201181
	0.565001	0.00441852	2.53e-05	0.000882393	0.00765565	0.00475388	0.0023811	0.0201162
	0.566001	0.00441852	2.54e-05	0.000882393	0.00765565	0.00475242	0.00238059	0.0201143
	0.567001	0.00441852	2.55e-05	0.000882393	0.00765565	0.00475097	0.00238007	0.0201124
	0.568001	0.00441852	2.56e-05	0.000882393	0.00765565	0.00474952	0.00237955	0.0201106
	0.569001	0.00441852	2.56e-05	0.000882393	0.00765565	0.00474807	0.00237904	0.0201087
	0.570001	0.00441852	2.57e-05	0.000882393	0.00765565	0.00474662	0.00237852	0.0201068
	0.571001	0.00441852	2.58e-05	0.000882393	0.00765565	0.00474517	0.00237801	0.0201049
	0.572001	0.00441852	2.59e-05	0.000882393	0.00765565	0.00474372	0.0023775	0.0201031
	0.573001	0.00441852	2.6e-05	0.000882393	0.00765565	0.00474228	0.00237699	0.0201012
	0.574001	0.00441852	2.61e-05	0.000882393	0.00765565	0.00474084	0.00237648	0.0200993
	0.575001	0.00441852	2.62e-05	0.000882393	0.00765565	0.0047394	0.00237597	0.0200975
	0.576001	0.00441852	2.63e-05	0.000882393	0.00765565	0.00473796	0.00237546	0.0200956
	0.577001	0.00441852	2.64e-05	0.000882393	0.00765565	0.00473652	0.00237496	0.0200938
	0.578001	0.00441852	2.65e-05	0.000882393	0.00765565	0.00473509	0.00237445	0.0200919
	0.579001	0.00441852	2.66e-05	0.000882393	0.00765565	0.00473365	0.00237395	0.0200901
	0.580001	0.00441852	2.66e-05	0.000882393	0.00765565	0.00473222	0.00237345	0.0200882
	0.581001	0.00441852	2.67e-05	0.000882393	0.00765565	0.00473079	0.00237295	0.0200864
	0.582001	0.00441852	2.68e-05	0.000882393	0.00765565	0.00472936	0.00237244	0.0200845
	0.583001	0.00441852	2.69e-05	0.000882393	0.00765565	0.00472793	0.00237194	0.0200827
	0.584001	0.00441852	2.7e-05	0.000882393	0.00765565	0.00472651	0.00237145	0.0200809
	0.585001	0.00441852	2.71e-05	0.000882393	0.00765565	0.00472509	0.00237095	0.020079
	0.586001	0.00441852	2.72e-05	0.000882393	0.00765565	0.00472366	0.00237045	0.0200772
	0.587001	0.00441852	2.73e-05	0.000882393	0.00765565	0.00472224	0.00236996	0.0200754
	0.588001	0.00441852	2.74e-05	0.000882393	0.00765565	0.00472082	0.00236946	0.0200736
	0.589001	0.00441852	2.75e-05	0.000882393	0.00765565	0.00471941	0.00236897	0.0200717
	0.590001	0.00441852	2.76e-05	0.000882393	0.00765565	0.00471799	0.00236848	0.0200699
	0.591001	0.00441852	2.77e-05	0.000882393	0.00765565	0.00471657	0.00236798	0.0200681
	0.592001	0.00441852	2.78e-05	0.000882393	0.00765565	0.00471516	0.00236749	0.0200663
	0.593001	0.00441852	2.79e-05	0.000882393	0.00765565	0.00471375	0.00236701	0.0200645
	0.594001	0.00441852	2.79e-05	0.000882393	0.00765565	0.00471234	0.00236652	0.0200627
	0.595001	0.00441852	2.8e-05	0.000882393	0.00765565	0.00471093	0.00236603	0.0200609
	0.596001	0.00441852	2.81e-05	0.000882393	0.00765565	0.00470952	0.00236554	0.0200591
	0.597001	0.00441852	2.82e-05	0.000882393	0.00765565	0.00470812	0.00236506	0.0200573
	0.598001	0.00441852	2.83e-05	0.000882393	0.00765565	0.00470672	0.00236457	0.0200555
	0.599001	0.00441852	2.84e-05	0.000882393	0.00765565	0.00470531	0.00236409	0.0200537
	0.600001	0.00441852	2.85e-05	0.000882393	0.00765565	0.00470391	0.00236361	0.0200519
	0.601001	0.00441852	2.86e-05	0.000882393	0.00765565	0.00470251	0.00236313	0.0200501
	0.602001	0.00441852	2.87e-05	0.000882393	0.00765565	0.00470112	0.00236264	0.0200483
	0.603001	0.00441852	2.88e-05	0.000882393	0.00765565	0.00469972	0.00236216	0.0200465
	0.604001	0.00441852	2.89e-05	0.000882393	0.00765565	0.00469833	0.00236169	0.0200448
	0.605001	0.00441852	2.9e-05	0.000882393	0.00765565	0.00469693	0.00236121	0.020043
	0.606001	0.00441852	2.91e-05	0.000882393	0.00765565	0.00469554	0.00236073	0.0200412
	0.607001	0.00441852	2.92e-05	0.000882393	0.00765565	0.00469415	0.00236025	0.0200394
	0.608001	0.00441852	2.93e-05	0.000882393	0.00765565	0.00469276	0.00235978	0.0200377
	0.609001	0.00441852	2.94e-05	0.000882393	0.00765565	0.00469138	0.00235931	0.0200359
	0.610001	0.00441852	2.95e-05	0.000882393	0.00765565	0.00468999	0.00235883	0.0200341
	0.611001	0.00441852	2.96e-05	0.000882393	0.00765565	0.00468861	0.00235836	0.0200324
	0.612001	0.00441852	2.97e-05	0.000882393	0.00765565	0.00468722	0.00235789	0.0200306
	0.613001	0.00441852	2.98e-05	0.000882393	0.00765565	0.00468584	0.00235742	0.0200289
	0.614001	0.00441852	2.99e-05	0.000882393	0.00765565	0.00468446	0.00235695	0.0200271
	0.615001	0.00441852	3e-05	0.000882393	0.00765565	0.00468309	0.00235648	0.0200254
	0.616001	0.00441852	3.01e-05	0.000882393	0.00765565	0.00468171	0.00235601	0.0200236
	0.617001	0.00441852	3.02e-05	0.000882393	0.00765565	0.00468034	0.00235555	0.0200219
	0.618001	0.00441852	3.03e-05	0.000882393	0.00765565	0.00467896	0.00235508	0.0200201
	0.619001	0.00441852	3.03e-05	0.000882393	0.00765565	0.00467759	0.00235462	0.0200184
	0.620001	0.00441852	3.04e-05	0.000882393	0.00765565	0.00467622	0.00235415	0.0200166
	0.621001	0.00441852	3.05e-05	0.000882393	0.00765565	0.00467485	0.00235369	0.0200149
	0.622001	0.00441852	3.06e-05	0.000882393	0.00765565	0.00467348	0.00235323	0.0200132
	0.623001	0.00441852	3.07e-05	0.000882393	0.00765565	0.00467212	0.00235276	0.0200114
	0.624001	0.00441852	3.08e-05	0.000882393	0.00765565	0.00467075	0.0023523	0.0200097
	0.625001	0.00441852	3.09e-05	0.000882393	0.00765565	0.00466939	0.00235184	0.020008
	0.626001	0.00441852	3.1e-05	0.000882393	0.00765565	0.00466803	0.00235138	0.0200062
	0.627001	0.00441852	3.11e-05	0.000882393	0.00765565	0.00466667	0.00235092	0.0200045
	0.628001	0.00441852	3.12e-05	0.000882393	0.00765565	0.00466531	0.00235047	0.0200028
	0.629001	0.00441852	3.13e-05	0.000882393	0.00765565	0.00466395	0.00235001	0.0200011
	0.630001	0.00441852	3.14e-05	0.000882393	0.00765565	0.0046626	0.00234956	0.0199994
	0.631001	0.00441852	3.15e-05	0.000882393	0.00765565	0.00466124	0.0023491	0.0199977
	0.632001	0.00441852	3.16e-05	0.000882393	0.00765565	0.00465989	0.00234865	0.019996
	0.633001	0.00441852	3.17e-05	0.000882393	0.00765565	0.00465854	0.00234819	0.0199942
	0.634001	0.00441852	3.18e-05	0.000882393	0.00765565	0.00465719	0.00234774	0.0199925
	0.635001	0.00441852	3.19e-05	0.000882393	0.00765565	0.00465584	0.00234729	0.0199908
	0.636001	0.00441852	3.2e-05	0.000882393	0.00765565	0.00465449	0.00234684	0.0199891
	0.637001	0.00441852	3.21e-05	0.000882393	0.00765565	0.00465315	0.00234639	0.0199874
	0.638001	0.00441852	3.22e-05	0.000882393	0.00765565	0.0046518	0.00234594	0.0199858
	0.639001	0.00441852	3.23e-05	0.000882393	0.00765565	0.00465046	0.00234549	0.0199841
	0.640001	0.00441852	3.24e-05	0.000882393	0.00765565	0.00464912	0.00234504	0.0199824
	0.641001	0.00441852	3.25e-05	0.000882393	0.00765565	0.00464778	0.0023446	0.0199807
	0.642001	0.00441852	3.26e-05	0.000882393	0.00765565	0.00464644	0.00234415	0.019979
	0.643001	0.00441852	3.27e-05	0.000882393	0.00765565	0.0046451	0.0023437	0.0199773
	0.644001	0.00441852	3.28e-05	0.000882393	0.00765565	0.00464377	0.00234326	0.0199756
	0.645001	0.00441852	3.3e-05	0.000882393	0.00765565	0.00464243	0.00234282	0.019974
	0.646001	0.00441852	3.31e-05	0.000882393	0.00765565	0.0046411	0.00234237	0.0199723
	0.647001	0.00441852	3.32e-05	0.000882393	0.00765565	0.00463977	0.00234193	0.0199706
	0.648001	0.00441852	3.33e-05	0.000882393	0.00765565	0.00463843	0.00234149	0.0199689
	0.649001	0.00441852	3.34e-05	0.000882393	0.00765565	0.00463711	0.00234105	0.0199673
	0.650001	0.00441852	3.35e-05	0.000882393	0.00765565	0.00463578	0.00234061	0.0199656
	0.651001	0.00441852	3.36e-05	0.000882393	0.00765565	0.00463445	0.00234017	0.0199639
	0.652001	0.00441852	3.37e-05	0.000882393	0.00765565	0.00463313	0.00233973	0.0199623
	0.653001	0.00441852	3.38e-05	0.000882393	0.00765565	0.0046318	0.00233929	0.0199606
	0.654001	0.00441852	3.39e-05	0.000882393	0.00765565	0.00463048	0.00233886	0.0199589
	0.655001	0.00441852	3.4e-05	0.000882393	0.00765565	0.00462916	0.00233842	0.0199573
	0.656001	0.00441852	3.41e-05	0.000882393	0.00765565	0.00462784	0.00233799	0.0199556
	0.657001	0.00441852	3.42e-05	0.000882393	0.00765565	0.00462652	0.00233755	0.019954
	0.658001	0.00441852	3.43e-05	0.000882393	0.00765565	0.00462521	0.00233712	0.0199523
	0.659001	0.00441852	3.44e-05	0.000882393	0.00765565	0.00462389	0.00233668	0.0199507
	0.660001	0.00441852	3.45e-05	0.000882393	0.00765565	0.00462258	0.00233625	0.019949
	0.661001	0.00441852	3.46e-05	0.000882393	0.00765565	0.00462127	0.00233582	0.0199474
	0.662001	0.00441852	3.47e-05	0.000882393	0.00765565	0.00461995	0.00233539	0.0199458
	0.663001	0.00441852	3.48e-05	0.000882393	0.00765565	0.00461864	0.00233496	0.0199441
	0.664001	0.00441852	3.49e-05	0.000882393	0.00765565	0.00461734	0.00233453	0.0199425
	0.665001	0.00441852	3.5e-05	0.000882393	0.00765565	0.00461603	0.0023341	0.0199409
	0.666001	0.00441852	3.51e-05	0.000882393	0.00765565	0.00461472	0.00233367	0.0199392
	0.667001	0.00441852	3.52e-05	0.000882393	0.00765565	0.00461342	0.00233324	0.0199376
	0.668001	0.00441852	3.53e-05	0.000882393	0.00765565	0.00461211	0.00233282	0.019936
	0.669001	0.00441852	3.54e-05	0.000882393	0.00765565	0.00461081	0.00233239	0.0199343
	0.670001	0.00441852	3.56e-05	0.000882393	0.00765565	0.00460951	0.00233197	0.0199327
	0.671001	0.00441852	3.57e-05	0.000882393	0.00765565	0.00460821	0.00233154	0.0199311
	0.672001	0.00441852	3.58e-05	0.000882393	0.00765565	0.00460691	0.00233112	0.0199295
	0.673001	0.00441852	3.59e-05	0.000882393	0.00765565	0.00460562	0.00233069	0.0199279
	0.674001	0.00441852	3.6e-05	0.000882393	0.00765565	0.00460432	0.00233027	0.0199263
	0.675001	0.00441852	3.61e-05	0.000882393	0.00765565	0.00460303	0.00232985	0.0199246
	0.676001	0.00441852	3.62e-05	0.000882393	0.00765565	0.00460174	0.00232943	0.019923
	0.677001	0.00441852	3.63e-05	0.000882393	0.00765565	0.00460044	0.00232901	0.0199214
	0.678001	0.00441852	3.64e-05	0.000882393	0.00765565	0.00459915	0.00232859	0.0199198
	0.679001	0.00441852	3.65e-05	0.000882393	0.00765565	0.00459786	0.00232817	0.0199182
	0.680001	0.00441852	3.66e-05	0.000882393	0.00765565	0.00459658	0.00232775	0.0199166
	0.681001	0.00441852	3.67e-05	0.000882393	0.00765565	0.00459529	0.00232733	0.019915
	0.682001	0.00441852	3.68e-05	0.000882393	0.00765565	0.00459401	0.00232691	0.0199134
	0.683001	0.00441852	3.69e-05	0.000882393	0.00765565	0.00459272	0.0023265	0.0199118
	0.684001	0.00441852	3.71e-05	0.000882393	0.00765565	0.00459144	0.00232608	0.0199102
	0.685001	0.00441852	3.72e-05	0.000882393	0.00765565	0.00459016	0.00232567	0.0199086
	0.686001	0.00441852	3.73e-05	0.000882393	0.00765565	0.00458888	0.00232525	0.019907
	0.687001	0.00441852	3.74e-05	0.000882393	0.00765565	0.0045876	0.00232484	0.0199055
	0.688001	0.00441852	3.75e-05	0.000882393	0.00765565	0.00458632	0.00232442	0.0199039
	0.689001	0.00441852	3.76e-05	0.000882393	0.00765565	0.00458505	0.00232401	0.0199023
	0.690001	0.00441852	3.77e-05	0.000882393	0.00765565	0.00458377	0.0023236	0.0199007
	0.691001	0.00441852	3.78e-05	0.000882393	0.00765565	0.0045825	0.00232319	0.0198991
	0.692001	0.00441852	3.79e-05	0.000882393	0.00765565	0.00458123	0.00232278	0.0198976
	0.693001	0.00441852	3.8e-05	0.000882393	0.00765565	0.00457996	0.00232237	0.019896
	0.694001	0.00441852	3.81e-05	0.000882393	0.00765565	0.00457868	0.00232196	0.0198944
	0.695001	0.00441852	3.83e-05	0.000882393	0.00765565	0.00457742	0.00232155	0.0198928
	0.696001	0.00441852	3.84e-05	0.000882393	0.00765565	0.00457615	0.00232114	0.0198913
	0.697001	0.00441852	3.85e-05	0.000882393	0.00765565	0.00457488	0.00232073	0.0198897
	0.698001	0.00441852	3.86e-05	0.000882393	0.00765565	0.00457362	0.00232032	0.0198881
	0.699001	0.00441852	3.87e-05	0.000882393	0.00765565	0.00457236	0.00231992	0.0198866
	0.700001	0.00441852	3.88e-05	0.000882393	0.00765565	0.00457109	0.00231951	0.019885
	0.701001	0.00441852	3.89e-05	0.000882393	0.00765565	0.00456983	0.00231911	0.0198835
	0.702001	0.00441852	3.9e-05	0.000882393	0.00765565	0.00456857	0.0023187	0.0198819
	0.703001	0.00441852	3.91e-05	0.000882393	0.00765565	0.00456731	0.0023183	0.0198804
	0.704001	0.00441852	3.93e-05	0.000882393	0.00765565	0.00456606	0.00231789	0.0198788
	0.705001	0.00441852	3.94e-05	0.000882393	0.00765565	0.0045648	0.00231749	0.0198773
	0.706001	0.00441852	3.95e-05	0.000882393	0.00765565	0.00456355	0.00231709	0.0198757
	0.707001	0.00441852	3.96e-05	0.000882393	0.00765565	0.00456229	0.00231669	0.0198742
	0.708001	0.00441852	3.97e-05	0.000882393	0.00765565	0.00456104	0.00231628	0.0198726
	0.709001	0.00441852	3.98e-05	0.000882393	0.00765565	0.00455979	0.00231589	0.0198711
	0.710001	0.00441852	3.99e-05	0.000882393	0.00765565	0.00455854	0.00231548	0.0198695
	0.711001	0.00441852	4e-05	0.000882393	0.00765565	0.00455729	0.00231509	0.019868
	0.712001	0.00441852	4.02e-05	0.000882393	0.00765565	0.00455604	0.00231469	0.0198665
	0.713001	0.00441852	4.03e-05	0.000882393	0.00765565	0.0045548	0.00231429	0.0198649
	0.714001	0.00441852	4.04e-05	0.000882393	0.00765565	0.00455355	0.00231389	0.0198634
	0.715001	0.00441852	4.05e-05	0.000882393	0.00765565	0.00455231	0.00231349	0.0198619
	0.716001	0.00441852	4.06e-05	0.000882393	0.00765565	0.00455106	0.0023131	0.0198603
	0.717001	0.00441852	4.07e-05	0.000882393	0.00765565	0.00454982	0.0023127	0.0198588
	0.718001	0.00441852	4.08e-05	0.000882393	0.00765565	0.00454858	0.00231231	0.0198573
	0.719001	0.00441852	4.09e-05	0.000882393	0.00765565	0.00454734	0.00231191	0.0198558
	0.720001	0.00441852	4.11e-05	0.000882393	0.00765565	0.00454611	0.00231152	0.0198542
	0.721001	0.00441852	4.12e-05	0.000882393	0.00765565	0.00454487	0.00231112	0.0198527
	0.722001	0.00441852	4.13e-05	0.000882393	0.00765565	0.00454363	0.00231073	0.0198512
	0.723001	0.00441852	4.14e-05	0.000882393	0.00765565	0.0045424	0.00231034	0.0198497
	0.724001	0.00441852	4.15e-05	0.000882393	0.00765565	0.00454117	0.00230994	0.0198482
	0.725001	0.00441852	4.16e-05	0.000882393	0.00765565	0.00453994	0.00230955	0.0198467
	0.726001	0.00441852	4.17e-05	0.000882393	0.00765565	0.0045387	0.00230916	0.0198451
	0.727001	0.00441852	4.19e-05	0.000882393	0.00765565	0.00453748	0.00230877	0.0198436
	0.728001	0.00441852	4.2e-05	0.000882393	0.00765565	0.00453625	0.00230838	0.0198421
	0.729001	0.00441852	4.21e-05	0.000882393	0.00765565	0.00453502	0.00230799	0.0198406
	0.730001	0.00441852	4.22e-05	0.000882393	0.00765565	0.00453379	0.0023076	0.0198391
	0.731001	0.00441852	4.23e-05	0.000882393	0.00765565	0.00453257	0.00230722	0.0198376
	0.732001	0.00441852	4.24e-05	0.000882393	0.00765565	0.00453134	0.00230683	0.0198361
	0.733001	0.00441852	4.26e-05	0.000882393	0.00765565	0.00453012	0.00230644	0.0198346
	0.734001	0.00441852	4.27e-05	0.000882393	0.00765565	0.0045289	0.00230605	0.0198331
	0.735001	0.00441852	4.28e-05	0.000882393	0.00765565	0.00452768	0.00230567	0.0198316
	0.736001	0.00441852	4.29e-05	0.000882393	0.00765565	0.00452646	0.00230528	0.0198302
	0.737001	0.00441852	4.3e-05	0.000882393	0.00765565	0.00452524	0.0023049	0.0198287
	0.738001	0.00441852	4.31e-05	0.000882393	0.00765565	0.00452403	0.00230451	0.0198272
	0.739001	0.00441852	4.33e-05	0.000882393	0.00765565	0.00452281	0.00230413	0.0198257
	0.740001	0.00441852	4.34e-05	0.000882393	0.00765565	0.0045216	0.00230375	0.0198242
	0.741001	0.00441852	4.35e-05	0.000882393	0.00765565	0.00452038	0.00230336	0.0198227
	0.742001	0.00441852	4.36e-05	0.000882393	0.00765565	0.00451917	0.00230298	0.0198212
	0.743001	0.00441852	4.37e-05	0.000882393	0.00765565	0.00451796	0.0023026	0.0198198
	0.744001	0.00441852	4.38e-05	0.000882393	0.00765565	0.00451675	0.00230222	0.0198183
	0.745001	0.00441852	4.4e-05	0.000882393	0.00765565	0.00451554	0.00230184	0.0198168
	0.746001	0.00441852	4.41e-05	0.000882393	0.00765565	0.00451433	0.00230146	0.0198153
	0.747001	0.00441852	4.42e-05	0.000882393	0.00765565	0.00451313	0.00230108	0.0198139
	0.748001	0.00441852	4.43e-05	0.000882393	0.00765565	0.00451192	0.0023007	0.0198124
	0.749001	0.00441852	4.44e-05	0.000882393	0.00765565	0.00451072	0.00230032	0.0198109
	0.750001	0.00441852	4.46e-05	0.000882393	0.00765565	0.00450952	0.00229994	0.0198095
	0.751001	0.00441852	4.47e-05	0.000882393	0.00765565	0.00450831	0.00229956	0.019808
	0.752001	0.00441852	4.48e-05	0.000882393	0.00765565	0.00450711	0.00229919	0.0198065
	0.753001	0.00441852	4.49e-05	0.000882393	0.00765565	0.00450591	0.00229881	0.0198051
	0.754001	0.00441852	4.5e-05	0.000882393	0.00765565	0.00450471	0.00229843	0.0198036
	0.755001	0.00441852	4.51e-05	0.000882393	0.00765565	0.00450352	0.00229806	0.0198022
	0.756001	0.00441852	4.53e-05	0.000882393	0.00765565	0.00450232	0.00229768	0.0198007
	0.757001	0.00441852	4.54e-05	0.000882393	0.00765565	0.00450112	0.00229731	0.0197993
	0.758001	0.00441852	4.55e-05	0.000882393	0.00765565	0.00449993	0.00229693	0.0197978
	0.759001	0.00441852	4.56e-05	0.000882393	0.00765565	0.00449874	0.00229656	0.0197964
	0.760001	0.00441852	4.57e-05	0.000882393	0.00765565	0.00449755	0.00229618	0.0197949
	0.761001	0.00441852	4.59e-05	0.000882393	0.00765565	0.00449635	0.00229581	0.0197935
	0.762001	0.00441852	4.6e-05	0.000882393	0.00765565	0.00449516	0.00229544	0.019792
	0.763001	0.00441852	4.61e-05	0.000882393	0.00765565	0.00449398	0.00229507	0.0197906
	0.764001	0.00441852	4.62e-05	0.000882393	0.00765565	0.00449279	0.00229469	0.0197891
	0.765001	0.00441852	4.64e-05	0.000882393	0.00765565	0.0044916	0.00229432	0.0197877
	0.766001	0.00441852	4.65e-05	0.000882393	0.00765565	0.00449042	0.00229395	0.0197863
	0.767001	0.00441852	4.66e-05	0.000882393	0.00765565	0.00448923	0.00229358	0.0197848
	0.768001	0.00441852	4.67e-05	0.000882393	0.00765565	0.00448805	0.00229321	0.0197834
	0.769001	0.00441852	4.68e-05	0.000882393	0.00765565	0.00448687	0.00229284	0.019782
	0.770001	0.00441852	4.7e-05	0.000882393	0.00765565	0.00448569	0.00229248	0.0197805
	0.771001	0.00441852	4.71e-05	0.000882393	0.00765565	0.00448451	0.00229211	0.0197791
	0.772001	0.00441852	4.72e-05	0.000882393	0.00765565	0.00448333	0.00229174	0.0197777
	0.773001	0.00441852	4.73e-05	0.000882393	0.00765565	0.00448215	0.00229137	0.0197762
	0.774001	0.00441852	4.74e-05	0.000882393	0.00765565	0.00448097	0.00229101	0.0197748
	0.775001	0.00441852	4.76e-05	0.000882393	0.00765565	0.0044798	0.00229064	0.0197734
	0.776001	0.00441852	4.77e-05	0.000882393	0.00765565	0.00447862	0.00229027	0.019772
	0.777001	0.00441852	4.78e-05	0.000882393	0.00765565	0.00447745	0.00228991	0.0197706
	0.778001	0.00441852	4.79e-05	0.000882393	0.00765565	0.00447628	0.00228954	0.0197691
	0.779001	0.00441852	4.81e-05	0.000882393	0.00765565	0.00447511	0.00228918	0.0197677
	0.780001	0.00441852	4.82e-05	0.000882393	0.00765565	0.00447394	0.00228881	0.0197663
	0.781001	0.00441852	4.83e-05	0.000882393	0.00765565	0.00447277	0.00228845	0.0197649
	0.782001	0.00441852	4.84e-05	0.000882393	0.00765565	0.0044716	0.00228809	0.0197635
	0.783001	0.00441852	4.86e-05	0.000882393	0.00765565	0.00447043	0.00228772	0.0197621
	0.784001	0.00441852	4.87e-05	0.000882393	0.00765565	0.00446927	0.00228736	0.0197607
	0.785001	0.00441852	4.88e-05	0.000882393	0.00765565	0.0044681	0.002287	0.0197593
	0.786001	0.00441852	4.89e-05	0.000882393	0.00765565	0.00446694	0.00228664	0.0197579
	0.787001	0.00441852	4.91e-05	0.000882393	0.00765565	0.00446578	0.00228628	0.0197565
	0.788001	0.00441852	4.92e-05	0.000882393	0.00765565	0.00446461	0.00228592	0.0197551
	0.789001	0.00441852	4.93e-05	0.000882393	0.00765565	0.00446345	0.00228556	0.0197537
	0.790001	0.00441852	4.94e-05	0.000882393	0.00765565	0.00446229	0.0022852	0.0197523
	0.791001	0.00441852	4.96e-05	0.000882393	0.00765565	0.00446113	0.00228484	0.0197509
	0.792001	0.00441852	4.97e-05	0.000882393	0.00765565	0.00445998	0.00228448	0.0197495
	0.793001	0.00441852	4.98e-05	0.000882393	0.00765565	0.00445882	0.00228412	0.0197481
	0.794001	0.00441852	4.99e-05	0.000882393	0.00765565	0.00445767	0.00228376	0.0197467
	0.795001	0.00441852	5.01e-05	0.000882393	0.00765565	0.00445651	0.00228341	0.0197453
	0.796001	0.00441852	5.02e-05	0.000882393	0.00765565	0.00445536	0.00228305	0.0197439
	0.797001	0.00441852	5.03e-05	0.000882393	0.00765565	0.00445421	0.00228269	0.0197425
	0.798001	0.00441852	5.04e-05	0.000882393	0.00765565	0.00445305	0.00228233	0.0197411
	0.799001	0.00441852	5.06e-05	0.000882393	0.00765565	0.0044519	0.00228198	0.0197398
	0.800001	0.00441852	5.07e-05	0.000882393	0.00765565	0.00445075	0.00228162	0.0197384
	0.801001	0.00441852	5.08e-05	0.000882393	0.00765565	0.00444961	0.00228127	0.019737
	0.802001	0.00441852	5.09e-05	0.000882393	0.00765565	0.00444846	0.00228091	0.0197356
	0.803001	0.00441852	5.11e-05	0.000882393	0.00765565	0.00444731	0.00228056	0.0197343
	0.804001	0.00441852	5.12e-05	0.000882393	0.00765565	0.00444617	0.0022802	0.0197329
	0.805001	0.00441852	5.13e-05	0.000882393	0.00765565	0.00444502	0.00227985	0.0197315
	0.806001	0.00441852	5.15e-05	0.000882393	0.00765565	0.00444388	0.0022795	0.0197301
	0.807001	0.00441852	5.16e-05	0.000882393	0.00765565	0.00444274	0.00227915	0.0197288
	0.808001	0.00441852	5.17e-05	0.000882393	0.00765565	0.0044416	0.00227879	0.0197274
	0.809001	0.00441852	5.18e-05	0.000882393	0.00765565	0.00444046	0.00227844	0.019726
	0.810001	0.00441852	5.2e-05	0.000882393	0.00765565	0.00443932	0.00227809	0.0197247
	0.811001	0.00441852	5.21e-05	0.000882393	0.00765565	0.00443818	0.00227774	0.0197233
	0.812001	0.00441852	5.22e-05	0.000882393	0.00765565	0.00443704	0.00227739	0.0197219
	0.813001	0.00441852	5.24e-05	0.000882393	0.00765565	0.00443591	0.00227704	0.0197206
	0.814001	0.00441852	5.25e-05	0.000882393	0.00765565	0.00443477	0.00227669	0.0197192
	0.815001	0.00441852	5.26e-05	0.000882393	0.00765565	0.00443364	0.00227634	0.0197179
	0.816001	0.00441852	5.27e-05	0.000882393	0.00765565	0.00443251	0.00227599	0.0197165
	0.817001	0.00441852	5.29e-05	0.000882393	0.00765565	0.00443137	0.00227564	0.0197151
	0.818001	0.00441852	5.3e-05	0.000882393	0.00765565	0.00443024	0.00227529	0.0197138
	0.819001	0.00441852	5.31e-05	0.000882393	0.00765565	0.00442911	0.00227495	0.0197124
	0.820001	0.00441852	5.33e-05	0.000882393	0.00765565	0.00442798	0.0022746	0.0197111
	0.821001	0.00441852	5.34e-05	0.000882393	0.00765565	0.00442686	0.00227425	0.0197097
	0.822001	0.00441852	5.35e-05	0.000882393	0.00765565	0.00442573	0.00227391	0.0197084
	0.823001	0.00441852	5.36e-05	0.000882393	0.00765565	0.0044246	0.00227356	0.0197071
	0.824001	0.00441852	5.38e-05	0.000882393	0.00765565	0.00442348	0.00227321	0.0197057
	0.825001	0.00441852	5.39e-05	0.000882393	0.00765565	0.00442235	0.00227287	0.0197044
	0.826001	0.00441852	5.4e-05	0.000882393	0.00765565	0.00442123	0.00227252	0.019703
	0.827001	0.00441852	5.42e-05	0.000882393	0.00765565	0.00442011	0.00227218	0.0197017
	0.828001	0.00441852	5.43e-05	0.000882393	0.00765565	0.00441899	0.00227183	0.0197004
	0.829001	0.00441852	5.44e-05	0.000882393	0.00765565	0.00441787	0.00227149	0.019699
	0.830001	0.00441852	5.46e-05	0.000882393	0.00765565	0.00441675	0.00227115	0.0196977
	0.831001	0.00441852	5.47e-05	0.000882393	0.00765565	0.00441563	0.0022708	0.0196963
	0.832001	0.00441852	5.48e-05	0.000882393	0.00765565	0.00441451	0.00227046	0.019695
	0.833001	0.00441852	5.5e-05	0.000882393	0.00765565	0.0044134	0.00227012	0.0196937
	0.834001	0.00441852	5.51e-05	0.000882393	0.00765565	0.00441228	0.00226978	0.0196924
	0.835001	0.00441852	5.52e-05	0.000882393	0.00765565	0.00441117	0.00226943	0.019691
	0.836001	0.00441852	5.54e-05	0.000882393	0.00765565	0.00441005	0.00226909	0.0196897
	0.837001	0.00441852	5.55e-05	0.000882393	0.00765565	0.00440894	0.00226875	0.0196884
	0.838001	0.00441852	5.56e-05	0.000882393	0.00765565	0.00440783	0.00226841	0.0196871
	0.839001	0.00441852	5.58e-05	0.000882393	0.00765565	0.00440672	0.00226807	0.0196857
	0.840001	0.00441852	5.59e-05	0.000882393	0.00765565	0.00440561	0.00226773	0.0196844
	0.841001	0.00441852	5.6e-05	0.000882393	0.00765565	0.0044045	0.00226739	0.0196831
	0.842001	0.00441852	5.62e-05	0.000882393	0.00765565	0.0044034	0.00226705	0.0196818
	0.843001	0.00441852	5.63e-05	0.000882393	0.00765565	0.00440229	0.00226671	0.0196805
	0.844001	0.00441852	5.64e-05	0.000882393	0.00765565	0.00440118	0.00226638	0.0196792
	0.845001	0.00441852	5.66e-05	0.000882393	0.00765565	0.00440008	0.00226604	0.0196778
	0.846001	0.00441852	5.67e-05	0.000882393	0.00765565	0.00439897	0.0022657	0.0196765
	0.847001	0.00441852	5.68e-05	0.000882393	0.00765565	0.00439787	0.00226536	0.0196752
	0.848001	0.00441852	5.7e-05	0.000882393	0.00765565	0.00439677	0.00226502	0.0196739
	0.849001	0.00441852	5.71e-05	0.000882393	0.00765565	0.00439567	0.00226469	0.0196726
	0.850001	0.00441852	5.72e-05	0.000882393	0.00765565	0.00439457	0.00226435	0.0196713
	0.851001	0.00441852	5.74e-05	0.000882393	0.00765565	0.00439347	0.00226402	0.01967
	0.852001	0.00441852	5.75e-05	0.000882393	0.00765565	0.00439237	0.00226368	0.0196687
	0.853001	0.00441852	5.76e-05	0.000882393	0.00765565	0.00439128	0.00226335	0.0196674
	0.854001	0.00441852	5.78e-05	0.000882393	0.00765565	0.00439018	0.00226301	0.0196661
	0.855001	0.00441852	5.79e-05	0.000882393	0.00765565	0.00438908	0.00226268	0.0196648
	0.856001	0.00441852	5.8e-05	0.000882393	0.00765565	0.00438799	0.00226234	0.0196635
	0.857001	0.00441852	5.82e-05	0.000882393	0.00765565	0.0043869	0.00226201	0.0196622
	0.858001	0.00441852	5.83e-05	0.000882393	0.00765565	0.0043858	0.00226167	0.0196609
	0.859001	0.00441852	5.84e-05	0.000882393	0.00765565	0.00438471	0.00226134	0.0196596
	0.860001	0.00441852	5.86e-05	0.000882393	0.00765565	0.00438362	0.00226101	0.0196583
	0.861001	0.00441852	5.87e-05	0.000882393	0.00765565	0.00438253	0.00226068	0.019657
	0.862001	0.00441852	5.89e-05	0.000882393	0.00765565	0.00438144	0.00226034	0.0196558
	0.863001	0.00441852	5.9e-05	0.000882393	0.00765565	0.00438036	0.00226001	0.0196545
	0.864001	0.00441852	5.91e-05	0.000882393	0.00765565	0.00437927	0.00225968	0.0196532
	0.865001	0.00441852	5.93e-05	0.000882393	0.00765565	0.00437818	0.00225935	0.0196519
	0.866001	0.00441852	5.94e-05	0.000882393	0.00765565	0.0043771	0.00225902	0.0196506
	0.867001	0.00441852	5.95e-05	0.000882393	0.00765565	0.00437601	0.00225869	0.0196493
	0.868001	0.00441852	5.97e-05	0.000882393	0.00765565	0.00437493	0.00225836	0.0196481
	0.869001	0.00441852	5.98e-05	0.000882393	0.00765565	0.00437385	0.00225803	0.0196468
	0.870001	0.00441852	5.99e-05	0.000882393	0.00765565	0.00437277	0.0022577	0.0196455
	0.871001	0.00441852	6.01e-05	0.000882393	0.00765565	0.00437169	0.00225737	0.0196442
	0.872001	0.00441852	6.02e-05	0.000882393	0.00765565	0.00437061	0.00225704	0.019643
	0.873001	0.00441852	6.04e-05	0.000882393	0.00765565	0.00436953	0.00225671	0.0196417
	0.874001	0.00441852	6.05e-05	0.000882393	0.00765565	0.00436845	0.00225639	0.0196404
	0.875001	0.00441852	6.06e-05	0.000882393	0.00765565	0.00436737	0.00225606	0.0196391
	0.876001	0.00441852	6.08e-05	0.000882393	0.00765565	0.0043663	0.00225573	0.0196379
	0.877001	0.00441852	6.09e-05	0.000882393	0.00765565	0.00436522	0.0022554	0.0196366
	0.878001	0.00441852	6.11e-05	0.000882393	0.00765565	0.00436415	0.00225508	0.0196353
	0.879001	0.00441852	6.12e-05	0.000882393	0.00765565	0.00436308	0.00225475	0.0196341
	0.880001	0.00441852	6.13e-05	0.000882393	0.00765565	0.004362	0.00225442	0.0196328
	0.881001	0.00441852	6.15e-05	0.000882393	0.00765565	0.00436093	0.0022541	0.0196316
	0.882001	0.00441852	6.16e-05	0.000882393	0.00765565	0.00435986	0.00225377	0.0196303
	0.883001	0.00441852	6.18e-05	0.000882393	0.00765565	0.00435879	0.00225345	0.019629
	0.884001	0.00441852	6.19e-05	0.000882393	0.00765565	0.00435772	0.00225312	0.0196278
	0.885001	0.00441852	6.2e-05	0.000882393	0.00765565	0.00435666	0.0022528	0.0196265
	0.886001	0.00441852	6.22e-05	0.000882393	0.00765565	0.00435559	0.00225247	0.0196253
	0.887001	0.00441852	6.23e-05	0.000882393	0.00765565	0.00435452	0.00225215	0.019624
	0.888001	0.00441852	6.25e-05	0.000882393	0.00765565	0.00435346	0.00225183	0.0196228
	0.889001	0.00441852	6.26e-05	0.000882393	0.00765565	0.00435239	0.0022515	0.0196215
	0.890001	0.00441852	6.27e-05	0.000882393	0.00765565	0.00435133	0.00225118	0.0196203
	0.891001	0.00441852	6.29e-05	0.000882393	0.00765565	0.00435027	0.00225086	0.019619
	0.892001	0.00441852	6.3e-05	0.000882393	0.00765565	0.00434921	0.00225054	0.0196178
	0.893001	0.00441852	6.32e-05	0.000882393	0.00765565	0.00434815	0.00225021	0.0196165
	0.894001	0.00441852	6.33e-05	0.000882393	0.00765565	0.00434709	0.00224989	0.0196153
	0.895001	0.00441852	6.34e-05	0.000882393	0.00765565	0.00434603	0.00224957	0.019614
	0.896001	0.00441852	6.36e-05	0.000882393	0.00765565	0.00434497	0.00224925	0.0196128
	0.897001	0.00441852	6.37e-05	0.000882393	0.00765565	0.00434391	0.00224893	0.0196116
	0.898001	0.00441852	6.39e-05	0.000882393	0.00765565	0.00434286	0.00224861	0.0196103
	0.899001	0.00441852	6.4e-05	0.000882393	0.00765565	0.0043418	0.00224829	0.0196091
	0.900001	0.00441852	6.42e-05	0.000882393	0.00765565	0.00434075	0.00224797	0.0196079
	0.901001	0.00441852	6.43e-05	0.000882393	0.00765565	0.00433969	0.00224765	0.0196066
	0.902001	0.00441852	6.44e-05	0.000882393	0.00765565	0.00433864	0.00224733	0.0196054
	0.903001	0.00441852	6.46e-05	0.000882393	0.00765565	0.00433759	0.00224701	0.0196042
	0.904001	0.00441852	6.47e-05	0.000882393	0.00765565	0.00433654	0.00224669	0.0196029
	0.905001	0.00441852	6.49e-05	0.000882393	0.00765565	0.00433549	0.00224637	0.0196017
	0.906001	0.00441852	6.5e-05	0.000882393	0.00765565	0.00433444	0.00224606	0.0196005
	0.907001	0.00441852	6.52e-05	0.000882393	0.00765565	0.00433339	0.00224574	0.0195992
	0.908001	0.00441852	6.53e-05	0.000882393	0.00765565	0.00433234	0.00224542	0.019598
	0.909001	0.00441852	6.54e-05	0.000882393	0.00765565	0.00433129	0.0022451	0.0195968
	0.910001	0.00441852	6.56e-05	0.000882393	0.00765565	0.00433025	0.00224479	0.0195956
	0.911001	0.00441852	6.57e-05	0.000882393	0.00765565	0.0043292	0.00224447	0.0195944
	0.912001	0.00441852	6.59e-05	0.000882393	0.00765565	0.00432816	0.00224415	0.0195931
	0.913001	0.00441852	6.6e-05	0.000882393	0.00765565	0.00432712	0.00224384	0.0195919
	0.914001	0.00441852	6.62e-05	0.000882393	0.00765565	0.00432607	0.00224352	0.0195907
	0.915001	0.00441852	6.63e-05	0.000882393	0.00765565	0.00432503	0.00224321	0.0195895
	0.916001	0.00441852	6.65e-05	0.000882393	0.00765565	0.00432399	0.00224289	0.0195883
	0.917001	0.00441852	6.66e-05	0.000882393	0.00765565	0.00432295	0.00224258	0.0195871
	0.918001	0.00441852	6.67e-05	0.000882393	0.00765565	0.00432191	0.00224226	0.0195858
	0.919001	0.00441852	6.69e-05	0.000882393	0.00765565	0.00432087	0.00224195	0.0195846
	0.920001	0.00441852	6.7e-05	0.000882393	0.00765565	0.00431984	0.00224164	0.0195834
	0.921001	0.00441852	6.72e-05	0.000882393	0.00765565	0.0043188	0.00224132	0.0195822
	0.922001	0.00441852	6.73e-05	0.000882393	0.00765565	0.00431777	0.00224101	0.019581
	0.923001	0.00441852	6.75e-05	0.000882393	0.00765565	0.00431673	0.0022407	0.0195798
	0.924001	0.00441852	6.76e-05	0.000882393	0.00765565	0.0043157	0.00224038	0.0195786
	0.925001	0.00441852	6.78e-05	0.000882393	0.00765565	0.00431466	0.00224007	0.0195774
	0.926001	0.00441852	6.79e-05	0.000882393	0.00765565	0.00431363	0.00223976	0.0195762
	0.927001	0.00441852	6.81e-05	0.000882393	0.00765565	0.0043126	0.00223945	0.019575
	0.928001	0.00441852	6.82e-05	0.000882393	0.00765565	0.00431157	0.00223913	0.0195738
	0.929001	0.00441852	6.84e-05	0.000882393	0.00765565	0.00431054	0.00223882	0.0195726
	0.930001	0.00441852	6.85e-05	0.000882393	0.00765565	0.00430951	0.00223851	0.0195714
	0.931001	0.00441852	6.87e-05	0.000882393	0.00765565	0.00430848	0.0022382	0.0195702
	0.932001	0.00441852	6.88e-05	0.000882393	0.00765565	0.00430745	0.00223789	0.019569
	0.933001	0.00441852	6.89e-05	0.000882393	0.00765565	0.00430643	0.00223758	0.0195678
	0.934001	0.00441852	6.91e-05	0.000882393	0.00765565	0.0043054	0.00223727	0.0195666
	0.935001	0.00441852	6.92e-05	0.000882393	0.00765565	0.00430438	0.00223696	0.0195654
	0.936001	0.00441852	6.94e-05	0.000882393	0.00765565	0.00430335	0.00223665	0.0195643
	0.937001	0.00441852	6.95e-05	0.000882393	0.00765565	0.00430233	0.00223634	0.0195631
	0.938001	0.00441852	6.97e-05	0.000882393	0.00765565	0.00430131	0.00223603	0.0195619
	0.939001	0.00441852	6.98e-05	0.000882393	0.00765565	0.00430029	0.00223573	0.0195607
	0.940001	0.00441852	7e-05	0.000882393	0.00765565	0.00429927	0.00223542	0.0195595
	0.941001	0.00441852	7.01e-05	0.000882393	0.00765565	0.00429825	0.00223511	0.0195583
	0.942001	0.00441852	7.03e-05	0.000882393	0.00765565	0.00429723	0.0022348	0.0195571
	0.943001	0.00441852	7.04e-05	0.000882393	0.00765565	0.00429621	0.00223449	0.019556
	0.944001	0.00441852	7.06e-05	0.000882393	0.00765565	0.00429519	0.00223419	0.0195548
	0.945001	0.00441852	7.07e-05	0.000882393	0.00765565	0.00429417	0.00223388	0.0195536
	0.946001	0.00441852	7.09e-05	0.000882393	0.00765565	0.00429316	0.00223357	0.0195524
	0.947001	0.00441852	7.1e-05	0.000882393	0.00765565	0.00429214	0.00223327	0.0195513
	0.948001	0.00441852	7.12e-05	0.000882393	0.00765565	0.00429113	0.00223296	0.0195501
	0.949001	0.00441852	7.13e-05	0.000882393	0.00765565	0.00429012	0.00223265	0.0195489
	0.950001	0.00441852	7.15e-05	0.000882393	0.00765565	0.0042891	0.00223235	0.0195477
	0.951001	0.00441852	7.16e-05	0.000882393	0.00765565	0.00428809	0.00223204	0.0195466
	0.952001	0.00441852	7.18e-05	0.000882393	0.00765565	0.00428708	0.00223174	0.0195454
	0.953001	0.00441852	7.19e-05	0.000882393	0.00765565	0.00428607	0.00223143	0.0195442
	0.954001	0.00441852	7.21e-05	0.000882393	0.00765565	0.00428506	0.00223113	0.0195431
	0.955001	0.00441852	7.22e-05	0.000882393	0.00765565	0.00428405	0.00223082	0.0195419
	0.956001	0.00441852	7.24e-05	0.000882393	0.00765565	0.00428305	0.00223052	0.0195407
	0.957001	0.00441852	7.25e-05	0.000882393	0.00765565	0.00428204	0.00223022	0.0195396
	0.958001	0.00441852	7.27e-05	0.000882393	0.00765565	0.00428103	0.00222991	0.0195384
	0.959001	0.00441852	7.28e-05	0.000882393	0.00765565	0.00428003	0.00222961	0.0195373
	0.960001	0.00441852	7.3e-05	0.000882393	0.00765565	0.00427902	0.00222931	0.0195361
	0.961001	0.00441852	7.31e-05	0.000882393	0.00765565	0.00427802	0.002229	0.0195349
	0.962001	0.00441852	7.33e-05	0.000882393	0.00765565	0.00427702	0.0022287	0.0195338
	0.963001	0.00441852	7.35e-05	0.000882393	0.00765565	0.00427601	0.0022284	0.0195326
	0.964001	0.00441852	7.36e-05	0.000882393	0.00765565	0.00427501	0.0022281	0.0195315
	0.965001	0.00441852	7.38e-05	0.000882393	0.00765565	0.00427401	0.00222779	0.0195303
	0.966001	0.00441852	7.39e-05	0.000882393	0.00765565	0.00427301	0.00222749	0.0195292
	0.967001	0.00441852	7.41e-05	0.000882393	0.00765565	0.00427201	0.00222719	0.019528
	0.968001	0.00441852	7.42e-05	0.000882393	0.00765565	0.00427102	0.00222689	0.0195269
	0.969001	0.00441852	7.44e-05	0.000882393	0.00765565	0.00427002	0.00222659	0.0195257
	0.970001	0.00441852	7.45e-05	0.000882393	0.00765565	0.00426902	0.00222629	0.0195246
	0.971001	0.00441852	7.47e-05	0.000882393	0.00765565	0.00426802	0.00222599	0.0195234
	0.972001	0.00441852	7.48e-05	0.000882393	0.00765565	0.00426703	0.00222569	0.0195223
	0.973001	0.00441852	7.5e-05	0.000882393	0.00765565	0.00426604	0.00222539	0.0195211
	0.974001	0.00441852	7.51e-05	0.000882393	0.00765565	0.00426504	0.00222509	0.01952
	0.975001	0.00441852	7.53e-05	0.000882393	0.00765565	0.00426405	0.00222479	0.0195188
	0.976001	0.00441852	7.54e-05	0.000882393	0.00765565	0.00426306	0.00222449	0.0195177
	0.977001	0.00441852	7.56e-05	0.000882393	0.00765565	0.00426207	0.00222419	0.0195166
	0.978001	0.00441852	7.58e-05	0.000882393	0.00765565	0.00426108	0.0022239	0.0195154
	0.979001	0.00441852	7.59e-05	0.000882393	0.00765565	0.00426009	0.0022236	0.0195143
	0.980001	0.00441852	7.61e-05	0.000882393	0.00765565	0.0042591	0.0022233	0.0195132
	0.981001	0.00441852	7.62e-05	0.000882393	0.00765565	0.00425811	0.002223	0.019512
	0.982001	0.00441852	7.64e-05	0.000882393	0.00765565	0.00425712	0.0022227	0.0195109
	0.983001	0.00441852	7.65e-05	0.000882393	0.00765565	0.00425614	0.00222241	0.0195098
	0.984001	0.00441852	7.67e-05	0.000882393	0.00765565	0.00425515	0.00222211	0.0195086
	0.985001	0.00441852	7.68e-05	0.000882393	0.00765565	0.00425416	0.00222181	0.0195075
	0.986001	0.00441852	7.7e-05	0.000882393	0.00765565	0.00425318	0.00222152	0.0195064
	0.987001	0.00441852	7.72e-05	0.000882393	0.00765565	0.0042522	0.00222122	0.0195052
	0.988001	0.00441852	7.73e-05	0.000882393	0.00765565	0.00425122	0.00222092	0.0195041
	0.989001	0.00441852	7.75e-05	0.000882393	0.00765565	0.00425023	0.00222063	0.019503
	0.990001	0.00441852	7.76e-05	0.000882393	0.00765565	0.00424925	0.00222033	0.0195019
	0.991001	0.00441852	7.78e-05	0.000882393	0.00765565	0.00424827	0.00222004	0.0195007
	0.992001	0.00441852	7.79e-05	0.000882393	0.00765565	0.00424729	0.00221974	0.0194996
	0.993001	0.00441852	7.81e-05	0.000882393	0.00765565	0.00424631	0.00221945	0.0194985
	0.994001	0.00441852	7.83e-05	0.000882393	0.00765565	0.00424534	0.00221915	0.0194974
	0.995001	0.00441852	7.84e-05	0.000882393	0.00765565	0.00424436	0.00221886	0.0194963
	0.996001	0.00441852	7.86e-05	0.000882393	0.00765565	0.00424338	0.00221857	0.0194951
	0.997001	0.00441852	7.87e-05	0.000882393	0.00765565	0.00424241	0.00221827	0.019494
	0.998001	0.00441852	7.89e-05	0.000882393	0.00765565	0.00424143	0.00221798	0.0194929
	0.999001	0.00441852	7.9e-05	0.000882393	0.00765565	0.00424046	0.00221768	0.0194918
	1	0.00441852	7.92e-05	0.000882393	0.00765565	0.00423948	0.00221739	0.0194907
	1.001	0.00441852	7.94e-05	0.000882393	0.00765565	0.00423851	0.0022171	0.0194896
	1.002	0.00441852	7.95e-05	0.000882393	0.00765565	0.00423754	0.00221681	0.0194885
	1.003	0.00441852	7.97e-05	0.000882393	0.00765565	0.00423657	0.00221651	0.0194874
	1.004	0.00441852	7.98e-05	0.000882393	0.00765565	0.00423559	0.00221622	0.0194863
	1.005	0.00441852	8e-05	0.000882393	0.00765565	0.00423463	0.00221593	0.0194851
	1.006	0.00441852	8.02e-05	0.000882393	0.00765565	0.00423366	0.00221564	0.019484
	1.007	0.00441852	8.03e-05	0.000882393	0.00765565	0.00423269	0.00221534	0.0194829
	1.008	0.00441852	8.05e-05	0.000882393	0.00765565	0.00423172	0.00221505	0.0194818
	1.009	0.00441852	8.06e-05	0.000882393	0.00765565	0.00423075	0.00221476	0.0194807
	1.01	0.00441852	8.08e-05	0.000882393	0.00765565	0.00422979	0.00221447	0.0194796
	1.011	0.00441852	8.1e-05	0.000882393	0.00765565	0.00422882	0.00221418	0.0194785
	1.012	0.00441852	8.11e-05	0.000882393	0.00765565	0.00422786	0.00221389	0.0194774
	1.013	0.00441852	8.13e-05	0.000882393	0.00765565	0.00422689	0.0022136	0.0194763
	1.014	0.00441852	8.14e-05	0.000882393	0.00765565	0.00422593	0.00221331	0.0194752
	1.015	0.00441852	8.16e-05	0.000882393	0.00765565	0.00422497	0.00221302	0.0194741
	1.016	0.00441852	8.18e-05	0.000882393	0.00765565	0.00422401	0.00221273	0.019473
	1.017	0.00441852	8.19e-05	0.000882393	0.00765565	0.00422304	0.00221244	0.019472
	1.018	0.00441852	8.21e-05	0.000882393	0.00765565	0.00422209	0.00221215	0.0194709
	1.019	0.00441852	8.22e-05	0.000882393	0.00765565	0.00422113	0.00221186	0.0194698
	1.02	0.00441852	8.24e-05	0.000882393	0.00765565	0.00422017	0.00221157	0.0194687
	1.021	0.00441852	8.26e-05	0.000882393	0.00765565	0.00421921	0.00221129	0.0194676
	1.022	0.00441852	8.27e-05	0.000882393	0.00765565	0.00421825	0.002211	0.0194665
	1.023	0.00441852	8.29e-05	0.000882393	0.00765565	0.0042173	0.00221071	0.0194654
	1.024	0.00441852	8.31e-05	0.000882393	0.00765565	0.00421634	0.00221042	0.0194643
	1.025	0.00441852	8.32e-05	0.000882393	0.00765565	0.00421538	0.00221013	0.0194633
	1.026	0.00441852	8.34e-05	0.000882393	0.00765565	0.00421443	0.00220985	0.0194622
	1.027	0.00441852	8.35e-05	0.000882393	0.00765565	0.00421348	0.00220956	0.0194611
	1.028	0.00441852	8.37e-05	0.000882393	0.00765565	0.00421252	0.00220927	0.01946
	1.029	0.00441852	8.39e-05	0.000882393	0.00765565	0.00421157	0.00220899	0.0194589
	1.03	0.00441852	8.4e-05	0.000882393	0.00765565	0.00421062	0.0022087	0.0194578
	1.031	0.00441852	8.42e-05	0.000882393	0.00765565	0.00420967	0.00220841	0.0194568
	1.032	0.00441852	8.44e-05	0.000882393	0.00765565	0.00420872	0.00220813	0.0194557
	1.033	0.00441852	8.45e-05	0.000882393	0.00765565	0.00420777	0.00220784	0.0194546
	1.034	0.00441852	8.47e-05	0.000882393	0.00765565	0.00420682	0.00220756	0.0194535
	1.035	0.00441852	8.48e-05	0.000882393	0.00765565	0.00420587	0.00220727	0.0194525
	1.036	0.00441852	8.5e-05	0.000882393	0.00765565	0.00420493	0.00220699	0.0194514
	1.037	0.00441852	8.52e-05	0.000882393	0.00765565	0.00420398	0.0022067	0.0194503
	1.038	0.00441852	8.53e-05	0.000882393	0.00765565	0.00420303	0.00220642	0.0194493
	1.039	0.00441852	8.55e-05	0.000882393	0.00765565	0.00420209	0.00220613	0.0194482
	1.04	0.00441852	8.57e-05	0.000882393	0.00765565	0.00420114	0.00220585	0.0194471
	1.041	0.00441852	8.58e-05	0.000882393	0.00765565	0.0042002	0.00220556	0.019446
	1.042	0.00441852	8.6e-05	0.000882393	0.00765565	0.00419926	0.00220528	0.019445
	1.043	0.00441852	8.62e-05	0.000882393	0.00765565	0.00419832	0.00220499	0.0194439
	1.044	0.00441852	8.63e-05	0.000882393	0.00765565	0.00419737	0.00220471	0.0194429
	1.045	0.00441852	8.65e-05	0.000882393	0.00765565	0.00419643	0.00220443	0.0194418
	1.046	0.00441852	8.67e-05	0.000882393	0.00765565	0.00419549	0.00220415	0.0194407
	1.047	0.00441852	8.68e-05	0.000882393	0.00765565	0.00419455	0.00220386	0.0194397
	1.048	0.00441852	8.7e-05	0.000882393	0.00765565	0.00419362	0.00220358	0.0194386
	1.049	0.00441852	8.72e-05	0.000882393	0.00765565	0.00419268	0.0022033	0.0194376
	1.05	0.00441852	8.73e-05	0.000882393	0.00765565	0.00419174	0.00220302	0.0194365
	1.051	0.00441852	8.75e-05	0.000882393	0.00765565	0.0041908	0.00220273	0.0194354
	1.052	0.00441852	8.77e-05	0.000882393	0.00765565	0.00418987	0.00220245	0.0194344
	1.053	0.00441852	8.78e-05	0.000882393	0.00765565	0.00418893	0.00220217	0.0194333
	1.054	0.00441852	8.8e-05	0.000882393	0.00765565	0.004188	0.00220189	0.0194323
	1.055	0.00441852	8.82e-05	0.000882393	0.00765565	0.00418706	0.00220161	0.0194312
	1.056	0.00441852	8.83e-05	0.000882393	0.00765565	0.00418613	0.00220133	0.0194302
	1.057	0.00441852	8.85e-05	0.000882393	0.00765565	0.0041852	0.00220104	0.0194291
	1.058	0.00441852	8.87e-05	0.000882393	0.00765565	0.00418427	0.00220076	0.0194281
	1.059	0.00441852	8.88e-05	0.000882393	0.00765565	0.00418334	0.00220048	0.019427
	1.06	0.00441852	8.9e-05	0.000882393	0.00765565	0.00418241	0.0022002	0.019426
	1.061	0.00441852	8.92e-05	0.000882393	0.00765565	0.00418148	0.00219992	0.0194249
	1.062	0.00441852	8.93e-05	0.000882393	0.00765565	0.00418055	0.00219964	0.0194239
	1.063	0.00441852	8.95e-05	0.000882393	0.00765565	0.00417962	0.00219937	0.0194228
	1.064	0.00441852	8.97e-05	0.000882393	0.00765565	0.00417869	0.00219908	0.0194218
	1.065	0.00441852	8.98e-05	0.000882393	0.00765565	0.00417776	0.00219881	0.0194208
	1.066	0.00441852	9e-05	0.000882393	0.00765565	0.00417684	0.00219853	0.0194197
	1.067	0.00441852	9.02e-05	0.000882393	0.00765565	0.00417591	0.00219825	0.0194187
	1.068	0.00441852	9.03e-05	0.000882393	0.00765565	0.00417499	0.00219797	0.0194176
	1.069	0.00441852	9.05e-05	0.000882393	0.00765565	0.00417406	0.00219769	0.0194166
	1.07	0.00441852	9.07e-05	0.000882393	0.00765565	0.00417314	0.00219741	0.0194156
	1.071	0.00441852	9.09e-05	0.000882393	0.00765565	0.00417222	0.00219713	0.0194145
	1.072	0.00441852	9.1e-05	0.000882393	0.00765565	0.0041713	0.00219686	0.0194135
	1.073	0.00441852	9.12e-05	0.000882393	0.00765565	0.00417037	0.00219658	0.0194125
	1.074	0.00441852	9.14e-05	0.000882393	0.00765565	0.00416945	0.0021963	0.0194114
	1.075	0.00441852	9.15e-05	0.000882393	0.00765565	0.00416853	0.00219602	0.0194104
	1.076	0.00441852	9.17e-05	0.000882393	0.00765565	0.00416761	0.00219575	0.0194094
	1.077	0.00441852	9.19e-05	0.000882393	0.00765565	0.00416669	0.00219547	0.0194083
	1.078	0.00441852	9.2e-05	0.000882393	0.00765565	0.00416578	0.0021952	0.0194073
	1.079	0.00441852	9.22e-05	0.000882393	0.00765565	0.00416486	0.00219492	0.0194063
	1.08	0.00441852	9.24e-05	0.000882393	0.00765565	0.00416394	0.00219464	0.0194053
	1.081	0.00441852	9.26e-05	0.000882393	0.00765565	0.00416303	0.00219437	0.0194042
	1.082	0.00441852	9.27e-05	0.000882393	0.00765565	0.00416211	0.00219409	0.0194032
	1.083	0.00441852	9.29e-05	0.000882393	0.00765565	0.0041612	0.00219382	0.0194022
	1.084	0.00441852	9.31e-05	0.000882393	0.00765565	0.00416028	0.00219354	0.0194012
	1.085	0.00441852	9.32e-05	0.000882393	0.00765565	0.00415937	0.00219326	0.0194001
	1.086	0.00441852	9.34e-05	0.000882393	0.00765565	0.00415846	0.00219299	0.0193991
	1.087	0.00441852	9.36e-05	0.000882393	0.00765565	0.00415755	0.00219271	0.0193981
	1.088	0.00441852	9.38e-05	0.000882393	0.00765565	0.00415663	0.00219244	0.0193971
	1.089	0.00441852	9.39e-05	0.000882393	0.00765565	0.00415572	0.00219216	0.0193961
	1.09	0.00441852	9.41e-05	0.000882393	0.00765565	0.00415481	0.00219189	0.0193951
	1.091	0.00441852	9.43e-05	0.000882393	0.00765565	0.00415391	0.00219162	0.019394
	1.092	0.00441852	9.44e-05	0.000882393	0.00765565	0.004153	0.00219134	0.019393
	1.093	0.00441852	9.46e-05	0.000882393	0.00765565	0.00415209	0.00219107	0.019392
	1.094	0.00441852	9.48e-05	0.000882393	0.00765565	0.00415118	0.0021908	0.019391
	1.095	0.00441852	9.5e-05	0.000882393	0.00765565	0.00415027	0.00219052	0.01939
	1.096	0.00441852	9.51e-05	0.000882393	0.00765565	0.00414937	0.00219025	0.019389
	1.097	0.00441852	9.53e-05	0.000882393	0.00765565	0.00414846	0.00218997	0.019388
	1.098	0.00441852	9.55e-05	0.000882393	0.00765565	0.00414756	0.0021897	0.019387
	1.099	0.00441852	9.57e-05	0.000882393	0.00765565	0.00414665	0.00218943	0.019386
	1.1	0.00441852	9.58e-05	0.000882393	0.00765565	0.00414575	0.00218916	0.019385
	1.101	0.00441852	9.6e-05	0.000882393	0.00765565	0.00414485	0.00218888	0.0193839
	1.102	0.00441852	9.62e-05	0.000882393	0.00765565	0.00414395	0.00218861	0.0193829
	1.103	0.00441852	9.64e-05	0.000882393	0.00765565	0.00414304	0.00218834	0.0193819
	1.104	0.00441852	9.65e-05	0.000882393	0.00765565	0.00414214	0.00218807	0.0193809
	1.105	0.00441852	9.67e-05	0.000882393	0.00765565	0.00414124	0.0021878	0.0193799
	1.106	0.00441852	9.69e-05	0.000882393	0.00765565	0.00414035	0.00218753	0.0193789
	1.107	0.00441852	9.71e-05	0.000882393	0.00765565	0.00413945	0.00218725	0.0193779
	1.108	0.00441852	9.72e-05	0.000882393	0.00765565	0.00413855	0.00218698	0.0193769
	1.109	0.00441852	9.74e-05	0.000882393	0.00765565	0.00413765	0.00218671	0.0193759
	1.11	0.00441852	9.76e-05	0.000882393	0.00765565	0.00413675	0.00218644	0.0193749
	1.111	0.00441852	9.78e-05	0.000882393	0.00765565	0.00413586	0.00218617	0.019374
	1.112	0.00441852	9.79e-05	0.000882393	0.00765565	0.00413496	0.0021859	0.019373
	1.113	0.00441852	9.81e-05	0.000882393	0.00765565	0.00413407	0.00218563	0.019372
	1.114	0.00441852	9.83e-05	0.000882393	0.00765565	0.00413317	0.00218536	0.019371
	1.115	0.00441852	9.85e-05	0.000882393	0.00765565	0.00413228	0.00218509	0.01937
	1.116	0.00441852	9.86e-05	0.000882393	0.00765565	0.00413139	0.00218482	0.019369
	1.117	0.00441852	9.88e-05	0.000882393	0.00765565	0.00413049	0.00218455	0.019368
	1.118	0.00441852	9.9e-05	0.000882393	0.00765565	0.0041296	0.00218428	0.019367
	1.119	0.00441852	9.92e-05	0.000882393	0.00765565	0.00412871	0.00218402	0.019366
	1.12	0.00441852	9.94e-05	0.000882393	0.00765565	0.00412782	0.00218375	0.019365
	1.121	0.00441852	9.95e-05	0.000882393	0.00765565	0.00412693	0.00218348	0.0193641
	1.122	0.00441852	9.97e-05	0.000882393	0.00765565	0.00412604	0.00218321	0.0193631
	1.123	0.00441852	9.99e-05	0.000882393	0.00765565	0.00412515	0.00218294	0.0193621
	1.124	0.00441852	0.000100065	0.000882393	0.00765565	0.00412427	0.00218267	0.0193611
	1.125	0.00441852	0.000100243	0.000882393	0.00765565	0.00412338	0.0021824	0.0193601
	1.126	0.00441852	0.000100421	0.000882393	0.00765565	0.00412249	0.00218214	0.0193591
	1.127	0.00441852	0.0001006	0.000882393	0.00765565	0.00412161	0.00218187	0.0193582
	1.128	0.00441852	0.000100778	0.000882393	0.00765565	0.00412072	0.0021816	0.0193572
	1.129	0.00441852	0.000100957	0.000882393	0.00765565	0.00411984	0.00218133	0.0193562
	1.13	0.00441852	0.000101136	0.000882393	0.00765565	0.00411895	0.00218107	0.0193552
	1.131	0.00441852	0.000101315	0.000882393	0.00765565	0.00411807	0.0021808	0.0193543
	1.132	0.00441852	0.000101494	0.000882393	0.00765565	0.00411719	0.00218053	0.0193533
	1.133	0.00441852	0.000101674	0.000882393	0.00765565	0.0041163	0.00218027	0.0193523
	1.134	0.00441852	0.000101853	0.000882393	0.00765565	0.00411542	0.00218	0.0193513
	1.135	0.00441852	0.000102033	0.000882393	0.00765565	0.00411454	0.00217973	0.0193504
	1.136	0.00441852	0.000102213	0.000882393	0.00765565	0.00411366	0.00217947	0.0193494
	1.137	0.00441852	0.000102393	0.000882393	0.00765565	0.00411278	0.0021792	0.0193484
	1.138	0.00441852	0.000102573	0.000882393	0.00765565	0.0041119	0.00217894	0.0193475
	1.139	0.00441852	0.000102753	0.000882393	0.00765565	0.00411102	0.00217867	0.0193465
	1.14	0.00441852	0.000102934	0.000882393	0.00765565	0.00411015	0.00217841	0.0193455
	1.141	0.00441852	0.000103114	0.000882393	0.00765565	0.00410927	0.00217814	0.0193446
	1.142	0.00441852	0.000103295	0.000882393	0.00765565	0.00410839	0.00217788	0.0193436
	1.143	0.00441852	0.000103476	0.000882393	0.00765565	0.00410752	0.00217761	0.0193426
	1.144	0.00441852	0.000103657	0.000882393	0.00765565	0.00410664	0.00217735	0.0193417
	1.145	0.00441852	0.000103839	0.000882393	0.00765565	0.00410577	0.00217708	0.0193407
	1.146	0.00441852	0.00010402	0.000882393	0.00765565	0.00410489	0.00217682	0.0193397
	1.147	0.00441852	0.000104202	0.000882393	0.00765565	0.00410402	0.00217655	0.0193388
	1.148	0.00441852	0.000104384	0.000882393	0.00765565	0.00410315	0.00217629	0.0193378
	1.149	0.00441852	0.000104565	0.000882393	0.00765565	0.00410227	0.00217602	0.0193369
	1.15	0.00441852	0.000104748	0.000882393	0.00765565	0.0041014	0.00217576	0.0193359
	1.151	0.00441852	0.00010493	0.000882393	0.00765565	0.00410053	0.0021755	0.0193349
	1.152	0.00441852	0.000105112	0.000882393	0.00765565	0.00409966	0.00217523	0.019334
	1.153	0.00441852	0.000105295	0.000882393	0.00765565	0.00409879	0.00217497	0.019333
	1.154	0.00441852	0.000105477	0.000882393	0.00765565	0.00409792	0.00217471	0.0193321
	1.155	0.00441852	0.00010566	0.000882393	0.00765565	0.00409706	0.00217445	0.0193311
	1.156	0.00441852	0.000105843	0.000882393	0.00765565	0.00409619	0.00217418	0.0193302
	1.157	0.00441852	0.000106027	0.000882393	0.00765565	0.00409532	0.00217392	0.0193292
	1.158	0.00441852	0.00010621	0.000882393	0.00765565	0.00409445	0.00217366	0.0193283
	1.159	0.00441852	0.000106393	0.000882393	0.00765565	0.00409359	0.00217339	0.0193273
	1.16	0.00441852	0.000106577	0.000882393	0.00765565	0.00409272	0.00217313	0.0193264
	1.161	0.00441852	0.000106761	0.000882393	0.00765565	0.00409186	0.00217287	0.0193254
	1.162	0.00441852	0.000106945	0.000882393	0.00765565	0.00409099	0.00217261	0.0193245
	1.163	0.00441852	0.000107129	0.000882393	0.00765565	0.00409013	0.00217235	0.0193235
	1.164	0.00441852	0.000107313	0.000882393	0.00765565	0.00408927	0.00217209	0.0193226
	1.165	0.00441852	0.000107498	0.000882393	0.00765565	0.0040884	0.00217183	0.0193217
	1.166	0.00441852	0.000107683	0.000882393	0.00765565	0.00408754	0.00217156	0.0193207
	1.167	0.00441852	0.000107867	0.000882393	0.00765565	0.00408668	0.0021713	0.0193198
	1.168	0.00441852	0.000108052	0.000882393	0.00765565	0.00408582	0.00217104	0.0193188
	1.169	0.00441852	0.000108237	0.000882393	0.00765565	0.00408496	0.00217078	0.0193179
	1.17	0.00441852	0.000108423	0.000882393	0.00765565	0.0040841	0.00217052	0.0193169
	1.171	0.00441852	0.000108608	0.000882393	0.00765565	0.00408324	0.00217026	0.019316
	1.172	0.00441852	0.000108794	0.000882393	0.00765565	0.00408239	0.00217	0.0193151
	1.173	0.00441852	0.000108979	0.000882393	0.00765565	0.00408153	0.00216974	0.0193141
	1.174	0.00441852	0.000109165	0.000882393	0.00765565	0.00408067	0.00216948	0.0193132
	1.175	0.00441852	0.000109351	0.000882393	0.00765565	0.00407981	0.00216922	0.0193123
	1.176	0.00441852	0.000109537	0.000882393	0.00765565	0.00407896	0.00216896	0.0193113
	1.177	0.00441852	0.000109724	0.000882393	0.00765565	0.0040781	0.0021687	0.0193104
	1.178	0.00441852	0.00010991	0.000882393	0.00765565	0.00407725	0.00216844	0.0193095
	1.179	0.00441852	0.000110097	0.000882393	0.00765565	0.0040764	0.00216818	0.0193085
	1.18	0.00441852	0.000110284	0.000882393	0.00765565	0.00407554	0.00216793	0.0193076
	1.181	0.00441852	0.000110471	0.000882393	0.00765565	0.00407469	0.00216767	0.0193067
	1.182	0.00441852	0.000110658	0.000882393	0.00765565	0.00407384	0.00216741	0.0193057
	1.183	0.00441852	0.000110845	0.000882393	0.00765565	0.00407299	0.00216715	0.0193048
	1.184	0.00441852	0.000111033	0.000882393	0.00765565	0.00407213	0.00216689	0.0193039
	1.185	0.00441852	0.00011122	0.000882393	0.00765565	0.00407128	0.00216663	0.019303
	1.186	0.00441852	0.000111408	0.000882393	0.00765565	0.00407043	0.00216638	0.019302
	1.187	0.00441852	0.000111596	0.000882393	0.00765565	0.00406958	0.00216612	0.0193011
	1.188	0.00441852	0.000111784	0.000882393	0.00765565	0.00406874	0.00216586	0.0193002
	1.189	0.00441852	0.000111973	0.000882393	0.00765565	0.00406789	0.0021656	0.0192993
	1.19	0.00441852	0.000112161	0.000882393	0.00765565	0.00406704	0.00216535	0.0192984
	1.191	0.00441852	0.00011235	0.000882393	0.00765565	0.00406619	0.00216509	0.0192974
	1.192	0.00441852	0.000112538	0.000882393	0.00765565	0.00406535	0.00216483	0.0192965
	1.193	0.00441852	0.000112727	0.000882393	0.00765565	0.0040645	0.00216458	0.0192956
	1.194	0.00441852	0.000112916	0.000882393	0.00765565	0.00406366	0.00216432	0.0192947
	1.195	0.00441852	0.000113106	0.000882393	0.00765565	0.00406281	0.00216406	0.0192938
	1.196	0.00441852	0.000113295	0.000882393	0.00765565	0.00406197	0.0021638	0.0192928
	1.197	0.00441852	0.000113484	0.000882393	0.00765565	0.00406112	0.00216355	0.0192919
	1.198	0.00441852	0.000113674	0.000882393	0.00765565	0.00406028	0.00216329	0.019291
	1.199	0.00441852	0.000113864	0.000882393	0.00765565	0.00405944	0.00216304	0.0192901
	1.2	0.00441852	0.000114054	0.000882393	0.00765565	0.0040586	0.00216278	0.0192892
	1.201	0.00441852	0.000114244	0.000882393	0.00765565	0.00405776	0.00216253	0.0192883
	1.202	0.00441852	0.000114435	0.000882393	0.00765565	0.00405692	0.00216227	0.0192874
	1.203	0.00441852	0.000114625	0.000882393	0.00765565	0.00405608	0.00216202	0.0192865
	1.204	0.00441852	0.000114816	0.000882393	0.00765565	0.00405524	0.00216176	0.0192856
	1.205	0.00441852	0.000115006	0.000882393	0.00765565	0.0040544	0.00216151	0.0192846
	1.206	0.00441852	0.000115197	0.000882393	0.00765565	0.00405356	0.00216125	0.0192837
	1.207	0.00441852	0.000115389	0.000882393	0.00765565	0.00405272	0.002161	0.0192828
	1.208	0.00441852	0.00011558	0.000882393	0.00765565	0.00405189	0.00216074	0.0192819
	1.209	0.00441852	0.000115771	0.000882393	0.00765565	0.00405105	0.00216049	0.019281
	1.21	0.00441852	0.000115963	0.000882393	0.00765565	0.00405021	0.00216023	0.0192801
	1.211	0.00441852	0.000116155	0.000882393	0.00765565	0.00404938	0.00215998	0.0192792
	1.212	0.00441852	0.000116346	0.000882393	0.00765565	0.00404854	0.00215972	0.0192783
	1.213	0.00441852	0.000116539	0.000882393	0.00765565	0.00404771	0.00215947	0.0192774
	1.214	0.00441852	0.000116731	0.000882393	0.00765565	0.00404688	0.00215922	0.0192765
	1.215	0.00441852	0.000116923	0.000882393	0.00765565	0.00404604	0.00215896	0.0192756
	1.216	0.00441852	0.000117116	0.000882393	0.00765565	0.00404521	0.00215871	0.0192747
	1.217	0.00441852	0.000117308	0.000882393	0.00765565	0.00404438	0.00215846	0.0192738
	1.218	0.00441852	0.000117501	0.000882393	0.00765565	0.00404355	0.0021582	0.0192729
	1.219	0.00441852	0.000117694	0.000882393	0.00765565	0.00404272	0.00215795	0.019272
	1.22	0.00441852	0.000117887	0.000882393	0.00765565	0.00404189	0.0021577	0.0192711
	1.221	0.00441852	0.000118081	0.000882393	0.00765565	0.00404106	0.00215745	0.0192702
	1.222	0.00441852	0.000118274	0.000882393	0.00765565	0.00404023	0.00215719	0.0192694
	1.223	0.00441852	0.000118468	0.000882393	0.00765565	0.0040394	0.00215694	0.0192685
	1.224	0.00441852	0.000118662	0.000882393	0.00765565	0.00403857	0.00215669	0.0192676
	1.225	0.00441852	0.000118856	0.000882393	0.00765565	0.00403774	0.00215643	0.0192667
	1.226	0.00441852	0.00011905	0.000882393	0.00765565	0.00403692	0.00215618	0.0192658
	1.227	0.00441852	0.000119244	0.000882393	0.00765565	0.00403609	0.00215593	0.0192649
	1.228	0.00441852	0.000119439	0.000882393	0.00765565	0.00403527	0.00215568	0.019264
	1.229	0.00441852	0.000119633	0.000882393	0.00765565	0.00403444	0.00215543	0.0192631
	1.23	0.00441852	0.000119828	0.000882393	0.00765565	0.00403362	0.00215518	0.0192622
	1.231	0.00441852	0.000120023	0.000882393	0.00765565	0.00403279	0.00215493	0.0192614
	1.232	0.00441852	0.000120218	0.000882393	0.00765565	0.00403197	0.00215467	0.0192605
	1.233	0.00441852	0.000120413	0.000882393	0.00765565	0.00403115	0.00215442	0.0192596
	1.234	0.00441852	0.000120609	0.000882393	0.00765565	0.00403032	0.00215417	0.0192587
	1.235	0.00441852	0.000120804	0.000882393	0.00765565	0.0040295	0.00215392	0.0192578
	1.236	0.00441852	0.000121	0.000882393	0.00765565	0.00402868	0.00215367	0.0192569
	1.237	0.00441852	0.000121196	0.000882393	0.00765565	0.00402786	0.00215342	0.0192561
	1.238	0.00441852	0.000121392	0.000882393	0.00765565	0.00402704	0.00215317	0.0192552
	1.239	0.00441852	0.000121588	0.000882393	0.00765565	0.00402622	0.00215292	0.0192543
	1.24	0.00441852	0.000121784	0.000882393	0.00765565	0.0040254	0.00215267	0.0192534
	1.241	0.00441852	0.000121981	0.000882393	0.00765565	0.00402458	0.00215242	0.0192526
	1.242	0.00441852	0.000122177	0.000882393	0.00765565	0.00402377	0.00215217	0.0192517
	1.243	0.00441852	0.000122374	0.000882393	0.00765565	0.00402295	0.00215192	0.0192508
	1.244	0.00441852	0.000122571	0.000882393	0.00765565	0.00402213	0.00215167	0.0192499
	1.245	0.00441852	0.000122768	0.000882393	0.00765565	0.00402132	0.00215142	0.0192491
	1.246	0.00441852	0.000122966	0.000882393	0.00765565	0.0040205	0.00215117	0.0192482
	1.247	0.00441852	0.000123163	0.000882393	0.00765565	0.00401969	0.00215093	0.0192473
	1.248	0.00441852	0.000123361	0.000882393	0.00765565	0.00401887	0.00215068	0.0192464
	1.249	0.00441852	0.000123559	0.000882393	0.00765565	0.00401806	0.00215043	0.0192456
	1.25	0.00441852	0.000123757	0.000882393	0.00765565	0.00401724	0.00215018	0.0192447
	1.251	0.00441852	0.000123955	0.000882393	0.00765565	0.00401643	0.00214993	0.0192438
	1.252	0.00441852	0.000124153	0.000882393	0.00765565	0.00401562	0.00214968	0.019243
	1.253	0.00441852	0.000124351	0.000882393	0.00765565	0.00401481	0.00214943	0.0192421
	1.254	0.00441852	0.00012455	0.000882393	0.00765565	0.004014	0.00214919	0.0192412
	1.255	0.00441852	0.000124749	0.000882393	0.00765565	0.00401318	0.00214894	0.0192404
	1.256	0.00441852	0.000124947	0.000882393	0.00765565	0.00401237	0.00214869	0.0192395
	1.257	0.00441852	0.000125146	0.000882393	0.00765565	0.00401156	0.00214844	0.0192386
	1.258	0.00441852	0.000125346	0.000882393	0.00765565	0.00401076	0.0021482	0.0192378
	1.259	0.00441852	0.000125545	0.000882393	0.00765565	0.00400995	0.00214795	0.0192369
	1.26	0.00441852	0.000125745	0.000882393	0.00765565	0.00400914	0.0021477	0.0192361
	1.261	0.00441852	0.000125944	0.000882393	0.00765565	0.00400833	0.00214745	0.0192352
	1.262	0.00441852	0.000126144	0.000882393	0.00765565	0.00400752	0.00214721	0.0192343
	1.263	0.00441852	0.000126344	0.000882393	0.00765565	0.00400672	0.00214696	0.0192335
	1.264	0.00441852	0.000126544	0.000882393	0.00765565	0.00400591	0.00214671	0.0192326
	1.265	0.00441852	0.000126744	0.000882393	0.00765565	0.00400511	0.00214647	0.0192318
	1.266	0.00441852	0.000126945	0.000882393	0.00765565	0.0040043	0.00214622	0.0192309
	1.267	0.00441852	0.000127146	0.000882393	0.00765565	0.0040035	0.00214598	0.0192301
	1.268	0.00441852	0.000127346	0.000882393	0.00765565	0.00400269	0.00214573	0.0192292
	1.269	0.00441852	0.000127547	0.000882393	0.00765565	0.00400189	0.00214548	0.0192284
	1.27	0.00441852	0.000127748	0.000882393	0.00765565	0.00400109	0.00214524	0.0192275
	1.271	0.00441852	0.00012795	0.000882393	0.00765565	0.00400029	0.00214499	0.0192266
	1.272	0.00441852	0.000128151	0.000882393	0.00765565	0.00399948	0.00214474	0.0192258
	1.273	0.00441852	0.000128353	0.000882393	0.00765565	0.00399868	0.0021445	0.0192249
	1.274	0.00441852	0.000128554	0.000882393	0.00765565	0.00399788	0.00214425	0.0192241
	1.275	0.00441852	0.000128756	0.000882393	0.00765565	0.00399708	0.00214401	0.0192233
	1.276	0.00441852	0.000128958	0.000882393	0.00765565	0.00399628	0.00214376	0.0192224
	1.277	0.00441852	0.000129161	0.000882393	0.00765565	0.00399549	0.00214352	0.0192216
	1.278	0.00441852	0.000129363	0.000882393	0.00765565	0.00399469	0.00214328	0.0192207
	1.279	0.00441852	0.000129565	0.000882393	0.00765565	0.00399389	0.00214303	0.0192199
	1.28	0.00441852	0.000129768	0.000882393	0.00765565	0.00399309	0.00214278	0.019219
	1.281	0.00441852	0.000129971	0.000882393	0.00765565	0.00399229	0.00214254	0.0192182
	1.282	0.00441852	0.000130174	0.000882393	0.00765565	0.0039915	0.0021423	0.0192173
	1.283	0.00441852	0.000130377	0.000882393	0.00765565	0.0039907	0.00214205	0.0192165
	1.284	0.00441852	0.00013058	0.000882393	0.00765565	0.00398991	0.00214181	0.0192157
	1.285	0.00441852	0.000130784	0.000882393	0.00765565	0.00398911	0.00214156	0.0192148
	1.286	0.00441852	0.000130988	0.000882393	0.00765565	0.00398832	0.00214132	0.019214
	1.287	0.00441852	0.000131191	0.000882393	0.00765565	0.00398752	0.00214108	0.0192131
	1.288	0.00441852	0.000131395	0.000882393	0.00765565	0.00398673	0.00214083	0.0192123
	1.289	0.00441852	0.000131599	0.000882393	0.00765565	0.00398594	0.00214059	0.0192115
	1.29	0.00441852	0.000131804	0.000882393	0.00765565	0.00398515	0.00214035	0.0192106
	1.291	0.00441852	0.000132008	0.000882393	0.00765565	0.00398436	0.0021401	0.0192098
	1.292	0.00441852	0.000132213	0.000882393	0.00765565	0.00398356	0.00213986	0.019209
	1.293	0.00441852	0.000132417	0.000882393	0.00765565	0.00398278	0.00213962	0.0192081
	1.294	0.00441852	0.000132622	0.000882393	0.00765565	0.00398199	0.00213938	0.0192073
	1.295	0.00441852	0.000132827	0.000882393	0.00765565	0.00398119	0.00213913	0.0192065
	1.296	0.00441852	0.000133033	0.000882393	0.00765565	0.00398041	0.00213889	0.0192056
	1.297	0.00441852	0.000133238	0.000882393	0.00765565	0.00397962	0.00213865	0.0192048
	1.298	0.00441852	0.000133443	0.000882393	0.00765565	0.00397883	0.00213841	0.019204
	1.299	0.00441852	0.000133649	0.000882393	0.00765565	0.00397804	0.00213816	0.0192031
	1.3	0.00441852	0.000133855	0.000882393	0.00765565	0.00397726	0.00213792	0.0192023
	1.301	0.00441852	0.000134061	0.000882393	0.00765565	0.00397647	0.00213768	0.0192015
	1.302	0.00441852	0.000134267	0.000882393	0.00765565	0.00397568	0.00213744	0.0192007
	1.303	0.00441852	0.000134474	0.000882393	0.00765565	0.0039749	0.0021372	0.0191998
	1.304	0.00441852	0.00013468	0.000882393	0.00765565	0.00397411	0.00213695	0.019199
	1.305	0.00441852	0.000134887	0.000882393	0.00765565	0.00397333	0.00213671	0.0191982
	1.306	0.00441852	0.000135093	0.000882393	0.00765565	0.00397255	0.00213647	0.0191974
	1.307	0.00441852	0.0001353	0.000882393	0.00765565	0.00397176	0.00213623	0.0191965
	1.308	0.00441852	0.000135508	0.000882393	0.00765565	0.00397098	0.00213599	0.0191957
	1.309	0.00441852	0.000135715	0.000882393	0.00765565	0.0039702	0.00213575	0.0191949
	1.31	0.00441852	0.000135922	0.000882393	0.00765565	0.00396942	0.00213551	0.0191941
	1.311	0.00441852	0.00013613	0.000882393	0.00765565	0.00396863	0.00213527	0.0191933
	1.312	0.00441852	0.000136338	0.000882393	0.00765565	0.00396785	0.00213503	0.0191924
	1.313	0.00441852	0.000136546	0.000882393	0.00765565	0.00396707	0.00213479	0.0191916
	1.314	0.00441852	0.000136754	0.000882393	0.00765565	0.00396629	0.00213455	0.0191908
	1.315	0.00441852	0.000136962	0.000882393	0.00765565	0.00396552	0.00213431	0.01919
	1.316	0.00441852	0.00013717	0.000882393	0.00765565	0.00396474	0.00213407	0.0191892
	1.317	0.00441852	0.000137379	0.000882393	0.00765565	0.00396396	0.00213383	0.0191884
	1.318	0.00441852	0.000137587	0.000882393	0.00765565	0.00396318	0.00213359	0.0191875
	1.319	0.00441852	0.000137796	0.000882393	0.00765565	0.0039624	0.00213335	0.0191867
	1.32	0.00441852	0.000138005	0.000882393	0.00765565	0.00396163	0.00213311	0.0191859
	1.321	0.00441852	0.000138214	0.000882393	0.00765565	0.00396085	0.00213287	0.0191851
	1.322	0.00441852	0.000138424	0.000882393	0.00765565	0.00396008	0.00213263	0.0191843
	1.323	0.00441852	0.000138633	0.000882393	0.00765565	0.0039593	0.00213239	0.0191835
	1.324	0.00441852	0.000138843	0.000882393	0.00765565	0.00395853	0.00213215	0.0191827
	1.325	0.00441852	0.000139053	0.000882393	0.00765565	0.00395775	0.00213191	0.0191819
	1.326	0.00441852	0.000139263	0.000882393	0.00765565	0.00395698	0.00213167	0.0191811
	1.327	0.00441852	0.000139473	0.000882393	0.00765565	0.0039562	0.00213144	0.0191803
	1.328	0.00441852	0.000139683	0.000882393	0.00765565	0.00395543	0.0021312	0.0191794
	1.329	0.00441852	0.000139894	0.000882393	0.00765565	0.00395466	0.00213096	0.0191786
	1.33	0.00441852	0.000140104	0.000882393	0.00765565	0.00395389	0.00213072	0.0191778
	1.331	0.00441852	0.000140315	0.000882393	0.00765565	0.00395312	0.00213048	0.019177
	1.332	0.00441852	0.000140526	0.000882393	0.00765565	0.00395235	0.00213024	0.0191762
	1.333	0.00441852	0.000140737	0.000882393	0.00765565	0.00395158	0.00213001	0.0191754
	1.334	0.00441852	0.000140948	0.000882393	0.00765565	0.00395081	0.00212977	0.0191746
	1.335	0.00441852	0.00014116	0.000882393	0.00765565	0.00395004	0.00212953	0.0191738
	1.336	0.00441852	0.000141371	0.000882393	0.00765565	0.00394927	0.00212929	0.019173
	1.337	0.00441852	0.000141583	0.000882393	0.00765565	0.0039485	0.00212906	0.0191722
	1.338	0.00441852	0.000141795	0.000882393	0.00765565	0.00394773	0.00212882	0.0191714
	1.339	0.00441852	0.000142007	0.000882393	0.00765565	0.00394697	0.00212858	0.0191706
	1.34	0.00441852	0.000142219	0.000882393	0.00765565	0.0039462	0.00212834	0.0191698
	1.341	0.00441852	0.000142431	0.000882393	0.00765565	0.00394543	0.00212811	0.019169
	1.342	0.00441852	0.000142644	0.000882393	0.00765565	0.00394467	0.00212787	0.0191682
	1.343	0.00441852	0.000142856	0.000882393	0.00765565	0.0039439	0.00212763	0.0191674
	1.344	0.00441852	0.000143069	0.000882393	0.00765565	0.00394314	0.0021274	0.0191667
	1.345	0.00441852	0.000143282	0.000882393	0.00765565	0.00394237	0.00212716	0.0191659
	1.346	0.00441852	0.000143495	0.000882393	0.00765565	0.00394161	0.00212692	0.0191651
	1.347	0.00441852	0.000143709	0.000882393	0.00765565	0.00394085	0.00212669	0.0191643
	1.348	0.00441852	0.000143922	0.000882393	0.00765565	0.00394009	0.00212645	0.0191635
	1.349	0.00441852	0.000144136	0.000882393	0.00765565	0.00393932	0.00212622	0.0191627
	1.35	0.00441852	0.00014435	0.000882393	0.00765565	0.00393856	0.00212598	0.0191619
	1.351	0.00441852	0.000144563	0.000882393	0.00765565	0.0039378	0.00212575	0.0191611
	1.352	0.00441852	0.000144778	0.000882393	0.00765565	0.00393704	0.00212551	0.0191603
	1.353	0.00441852	0.000144992	0.000882393	0.00765565	0.00393628	0.00212527	0.0191595
	1.354	0.00441852	0.000145206	0.000882393	0.00765565	0.00393552	0.00212504	0.0191588
	1.355	0.00441852	0.000145421	0.000882393	0.00765565	0.00393476	0.0021248	0.019158
	1.356	0.00441852	0.000145636	0.000882393	0.00765565	0.003934	0.00212457	0.0191572
	1.357	0.00441852	0.00014585	0.000882393	0.00765565	0.00393324	0.00212433	0.0191564
	1.358	0.00441852	0.000146065	0.000882393	0.00765565	0.00393249	0.0021241	0.0191556
	1.359	0.00441852	0.000146281	0.000882393	0.00765565	0.00393173	0.00212386	0.0191548
	1.36	0.00441852	0.000146496	0.000882393	0.00765565	0.00393097	0.00212363	0.0191541
	1.361	0.00441852	0.000146712	0.000882393	0.00765565	0.00393021	0.00212339	0.0191533
	1.362	0.00441852	0.000146927	0.000882393	0.00765565	0.00392946	0.00212316	0.0191525
	1.363	0.00441852	0.000147143	0.000882393	0.00765565	0.0039287	0.00212292	0.0191517
	1.364	0.00441852	0.000147359	0.000882393	0.00765565	0.00392795	0.00212269	0.0191509
	1.365	0.00441852	0.000147575	0.000882393	0.00765565	0.00392719	0.00212246	0.0191502
	1.366	0.00441852	0.000147791	0.000882393	0.00765565	0.00392644	0.00212222	0.0191494
	1.367	0.00441852	0.000148008	0.000882393	0.00765565	0.00392569	0.00212199	0.0191486
	1.368	0.00441852	0.000148225	0.000882393	0.00765565	0.00392494	0.00212175	0.0191478
	1.369	0.00441852	0.000148441	0.000882393	0.00765565	0.00392418	0.00212152	0.0191471
	1.37	0.00441852	0.000148658	0.000882393	0.00765565	0.00392343	0.00212129	0.0191463
	1.371	0.00441852	0.000148875	0.000882393	0.00765565	0.00392268	0.00212105	0.0191455
	1.372	0.00441852	0.000149093	0.000882393	0.00765565	0.00392193	0.00212082	0.0191447
	1.373	0.00441852	0.00014931	0.000882393	0.00765565	0.00392118	0.00212059	0.019144
	1.374	0.00441852	0.000149528	0.000882393	0.00765565	0.00392043	0.00212035	0.0191432
	1.375	0.00441852	0.000149745	0.000882393	0.00765565	0.00391968	0.00212012	0.0191424
	1.376	0.00441852	0.000149963	0.000882393	0.00765565	0.00391893	0.00211989	0.0191417
	1.377	0.00441852	0.000150181	0.000882393	0.00765565	0.00391818	0.00211965	0.0191409
	1.378	0.00441852	0.000150399	0.000882393	0.00765565	0.00391743	0.00211942	0.0191401
	1.379	0.00441852	0.000150618	0.000882393	0.00765565	0.00391668	0.00211919	0.0191394
	1.38	0.00441852	0.000150836	0.000882393	0.00765565	0.00391594	0.00211896	0.0191386
	1.381	0.00441852	0.000151055	0.000882393	0.00765565	0.00391519	0.00211872	0.0191378
	1.382	0.00441852	0.000151274	0.000882393	0.00765565	0.00391444	0.00211849	0.0191371
	1.383	0.00441852	0.000151493	0.000882393	0.00765565	0.0039137	0.00211826	0.0191363
	1.384	0.00441852	0.000151712	0.000882393	0.00765565	0.00391295	0.00211803	0.0191355
	1.385	0.00441852	0.000151931	0.000882393	0.00765565	0.00391221	0.0021178	0.0191348
	1.386	0.00441852	0.000152151	0.000882393	0.00765565	0.00391146	0.00211756	0.019134
	1.387	0.00441852	0.00015237	0.000882393	0.00765565	0.00391072	0.00211733	0.0191332
	1.388	0.00441852	0.00015259	0.000882393	0.00765565	0.00390998	0.0021171	0.0191325
	1.389	0.00441852	0.00015281	0.000882393	0.00765565	0.00390923	0.00211687	0.0191317
	1.39	0.00441852	0.00015303	0.000882393	0.00765565	0.00390849	0.00211664	0.019131
	1.391	0.00441852	0.000153251	0.000882393	0.00765565	0.00390775	0.00211641	0.0191302
	1.392	0.00441852	0.000153471	0.000882393	0.00765565	0.00390701	0.00211618	0.0191294
	1.393	0.00441852	0.000153692	0.000882393	0.00765565	0.00390627	0.00211595	0.0191287
	1.394	0.00441852	0.000153912	0.000882393	0.00765565	0.00390553	0.00211571	0.0191279
	1.395	0.00441852	0.000154133	0.000882393	0.00765565	0.00390479	0.00211548	0.0191272
	1.396	0.00441852	0.000154354	0.000882393	0.00765565	0.00390405	0.00211525	0.0191264
	1.397	0.00441852	0.000154576	0.000882393	0.00765565	0.00390331	0.00211502	0.0191257
	1.398	0.00441852	0.000154797	0.000882393	0.00765565	0.00390257	0.00211479	0.0191249
	1.399	0.00441852	0.000155018	0.000882393	0.00765565	0.00390183	0.00211456	0.0191242
	1.4	0.00441852	0.00015524	0.000882393	0.00765565	0.00390109	0.00211433	0.0191234
	1.401	0.00441852	0.000155462	0.000882393	0.00765565	0.00390035	0.0021141	0.0191227
	1.402	0.00441852	0.000155684	0.000882393	0.00765565	0.00389962	0.00211387	0.0191219
	1.403	0.00441852	0.000155906	0.000882393	0.00765565	0.00389888	0.00211364	0.0191212
	1.404	0.00441852	0.000156128	0.000882393	0.00765565	0.00389814	0.00211341	0.0191204
	1.405	0.00441852	0.000156351	0.000882393	0.00765565	0.00389741	0.00211318	0.0191197
	1.406	0.00441852	0.000156574	0.000882393	0.00765565	0.00389668	0.00211295	0.0191189
	1.407	0.00441852	0.000156796	0.000882393	0.00765565	0.00389594	0.00211272	0.0191182
	1.408	0.00441852	0.000157019	0.000882393	0.00765565	0.00389521	0.00211249	0.0191174
	1.409	0.00441852	0.000157242	0.000882393	0.00765565	0.00389447	0.00211226	0.0191167
	1.41	0.00441852	0.000157466	0.000882393	0.00765565	0.00389374	0.00211203	0.0191159
	1.411	0.00441852	0.000157689	0.000882393	0.00765565	0.00389301	0.0021118	0.0191152
	1.412	0.00441852	0.000157913	0.000882393	0.00765565	0.00389227	0.00211158	0.0191144
	1.413	0.00441852	0.000158137	0.000882393	0.00765565	0.00389154	0.00211135	0.0191137
	1.414	0.00441852	0.00015836	0.000882393	0.00765565	0.00389081	0.00211112	0.019113
	1.415	0.00441852	0.000158585	0.000882393	0.00765565	0.00389008	0.00211089	0.0191122
	1.416	0.00441852	0.000158809	0.000882393	0.00765565	0.00388935	0.00211066	0.0191115
	1.417	0.00441852	0.000159033	0.000882393	0.00765565	0.00388862	0.00211043	0.0191107
	1.418	0.00441852	0.000159258	0.000882393	0.00765565	0.00388789	0.0021102	0.01911
	1.419	0.00441852	0.000159482	0.000882393	0.00765565	0.00388716	0.00210998	0.0191093
	1.42	0.00441852	0.000159707	0.000882393	0.00765565	0.00388643	0.00210975	0.0191085
	1.421	0.00441852	0.000159932	0.000882393	0.00765565	0.0038857	0.00210952	0.0191078
	1.422	0.00441852	0.000160157	0.000882393	0.00765565	0.00388498	0.00210929	0.0191071
	1.423	0.00441852	0.000160383	0.000882393	0.00765565	0.00388425	0.00210906	0.0191063
	1.424	0.00441852	0.000160608	0.000882393	0.00765565	0.00388352	0.00210883	0.0191056
	1.425	0.00441852	0.000160834	0.000882393	0.00765565	0.0038828	0.00210861	0.0191049
	1.426	0.00441852	0.00016106	0.000882393	0.00765565	0.00388207	0.00210838	0.0191041
	1.427	0.00441852	0.000161286	0.000882393	0.00765565	0.00388135	0.00210815	0.0191034
	1.428	0.00441852	0.000161512	0.000882393	0.00765565	0.00388062	0.00210793	0.0191027
	1.429	0.00441852	0.000161738	0.000882393	0.00765565	0.00387989	0.0021077	0.0191019
	1.43	0.00441852	0.000161965	0.000882393	0.00765565	0.00387917	0.00210747	0.0191012
	1.431	0.00441852	0.000162191	0.000882393	0.00765565	0.00387845	0.00210724	0.0191005
	1.432	0.00441852	0.000162418	0.000882393	0.00765565	0.00387772	0.00210702	0.0190997
	1.433	0.00441852	0.000162645	0.000882393	0.00765565	0.003877	0.00210679	0.019099
	1.434	0.00441852	0.000162872	0.000882393	0.00765565	0.00387628	0.00210656	0.0190983
	1.435	0.00441852	0.000163099	0.000882393	0.00765565	0.00387556	0.00210634	0.0190976
	1.436	0.00441852	0.000163327	0.000882393	0.00765565	0.00387484	0.00210611	0.0190968
	1.437	0.00441852	0.000163554	0.000882393	0.00765565	0.00387412	0.00210588	0.0190961
	1.438	0.00441852	0.000163782	0.000882393	0.00765565	0.00387339	0.00210566	0.0190954
	1.439	0.00441852	0.00016401	0.000882393	0.00765565	0.00387267	0.00210543	0.0190947
	1.44	0.00441852	0.000164238	0.000882393	0.00765565	0.00387195	0.00210521	0.0190939
	1.441	0.00441852	0.000164466	0.000882393	0.00765565	0.00387124	0.00210498	0.0190932
	1.442	0.00441852	0.000164694	0.000882393	0.00765565	0.00387052	0.00210475	0.0190925
	1.443	0.00441852	0.000164923	0.000882393	0.00765565	0.0038698	0.00210453	0.0190918
	1.444	0.00441852	0.000165151	0.000882393	0.00765565	0.00386908	0.0021043	0.019091
	1.445	0.00441852	0.00016538	0.000882393	0.00765565	0.00386836	0.00210408	0.0190903
	1.446	0.00441852	0.000165609	0.000882393	0.00765565	0.00386765	0.00210385	0.0190896
	1.447	0.00441852	0.000165838	0.000882393	0.00765565	0.00386693	0.00210363	0.0190889
	1.448	0.00441852	0.000166068	0.000882393	0.00765565	0.00386621	0.0021034	0.0190882
	1.449	0.00441852	0.000166297	0.000882393	0.00765565	0.0038655	0.00210318	0.0190874
	1.45	0.00441852	0.000166527	0.000882393	0.00765565	0.00386478	0.00210295	0.0190867
	1.451	0.00441852	0.000166756	0.000882393	0.00765565	0.00386407	0.00210273	0.019086
	1.452	0.00441852	0.000166986	0.000882393	0.00765565	0.00386335	0.0021025	0.0190853
	1.453	0.00441852	0.000167216	0.000882393	0.00765565	0.00386264	0.00210227	0.0190846
	1.454	0.00441852	0.000167447	0.000882393	0.00765565	0.00386193	0.00210205	0.0190839
	1.455	0.00441852	0.000167677	0.000882393	0.00765565	0.00386121	0.00210183	0.0190832
	1.456	0.00441852	0.000167908	0.000882393	0.00765565	0.0038605	0.0021016	0.0190825
	1.457	0.00441852	0.000168138	0.000882393	0.00765565	0.00385979	0.00210138	0.0190817
	1.458	0.00441852	0.000168369	0.000882393	0.00765565	0.00385908	0.00210115	0.019081
	1.459	0.00441852	0.0001686	0.000882393	0.00765565	0.00385837	0.00210093	0.0190803
	1.46	0.00441852	0.000168832	0.000882393	0.00765565	0.00385766	0.0021007	0.0190796
	1.461	0.00441852	0.000169063	0.000882393	0.00765565	0.00385695	0.00210048	0.0190789
	1.462	0.00441852	0.000169294	0.000882393	0.00765565	0.00385624	0.00210026	0.0190782
	1.463	0.00441852	0.000169526	0.000882393	0.00765565	0.00385553	0.00210003	0.0190775
	1.464	0.00441852	0.000169758	0.000882393	0.00765565	0.00385482	0.00209981	0.0190768
	1.465	0.00441852	0.00016999	0.000882393	0.00765565	0.00385411	0.00209959	0.0190761
	1.466	0.00441852	0.000170222	0.000882393	0.00765565	0.0038534	0.00209936	0.0190754
	1.467	0.00441852	0.000170454	0.000882393	0.00765565	0.00385269	0.00209914	0.0190747
	1.468	0.00441852	0.000170687	0.000882393	0.00765565	0.00385199	0.00209891	0.019074
	1.469	0.00441852	0.000170919	0.000882393	0.00765565	0.00385128	0.00209869	0.0190733
	1.47	0.00441852	0.000171152	0.000882393	0.00765565	0.00385057	0.00209847	0.0190726
	1.471	0.00441852	0.000171385	0.000882393	0.00765565	0.00384987	0.00209825	0.0190719
	1.472	0.00441852	0.000171618	0.000882393	0.00765565	0.00384916	0.00209802	0.0190712
	1.473	0.00441852	0.000171852	0.000882393	0.00765565	0.00384846	0.0020978	0.0190704
	1.474	0.00441852	0.000172085	0.000882393	0.00765565	0.00384775	0.00209758	0.0190698
	1.475	0.00441852	0.000172319	0.000882393	0.00765565	0.00384705	0.00209735	0.0190691
	1.476	0.00441852	0.000172552	0.000882393	0.00765565	0.00384634	0.00209713	0.0190684
	1.477	0.00441852	0.000172786	0.000882393	0.00765565	0.00384564	0.00209691	0.0190677
	1.478	0.00441852	0.00017302	0.000882393	0.00765565	0.00384494	0.00209669	0.019067
	1.479	0.00441852	0.000173254	0.000882393	0.00765565	0.00384423	0.00209647	0.0190663
	1.48	0.00441852	0.000173489	0.000882393	0.00765565	0.00384353	0.00209624	0.0190656
	1.481	0.00441852	0.000173723	0.000882393	0.00765565	0.00384283	0.00209602	0.0190649
	1.482	0.00441852	0.000173958	0.000882393	0.00765565	0.00384213	0.0020958	0.0190642
	1.483	0.00441852	0.000174193	0.000882393	0.00765565	0.00384143	0.00209558	0.0190635
	1.484	0.00441852	0.000174428	0.000882393	0.00765565	0.00384073	0.00209536	0.0190628
	1.485	0.00441852	0.000174663	0.000882393	0.00765565	0.00384003	0.00209513	0.0190621
	1.486	0.00441852	0.000174898	0.000882393	0.00765565	0.00383933	0.00209491	0.0190614
	1.487	0.00441852	0.000175134	0.000882393	0.00765565	0.00383863	0.00209469	0.0190607
	1.488	0.00441852	0.000175369	0.000882393	0.00765565	0.00383793	0.00209447	0.01906
	1.489	0.00441852	0.000175605	0.000882393	0.00765565	0.00383723	0.00209425	0.0190593
	1.49	0.00441852	0.000175841	0.000882393	0.00765565	0.00383653	0.00209403	0.0190586
	1.491	0.00441852	0.000176077	0.000882393	0.00765565	0.00383584	0.00209381	0.019058
	1.492	0.00441852	0.000176313	0.000882393	0.00765565	0.00383514	0.00209358	0.0190573
	1.493	0.00441852	0.00017655	0.000882393	0.00765565	0.00383444	0.00209336	0.0190566
	1.494	0.00441852	0.000176786	0.000882393	0.00765565	0.00383375	0.00209314	0.0190559
	1.495	0.00441852	0.000177023	0.000882393	0.00765565	0.00383305	0.00209292	0.0190552
	1.496	0.00441852	0.00017726	0.000882393	0.00765565	0.00383236	0.0020927	0.0190545
	1.497	0.00441852	0.000177497	0.000882393	0.00765565	0.00383166	0.00209248	0.0190538
	1.498	0.00441852	0.000177734	0.000882393	0.00765565	0.00383097	0.00209226	0.0190532
	1.499	0.00441852	0.000177972	0.000882393	0.00765565	0.00383027	0.00209204	0.0190525
	1.5	0.00441852	0.000178209	0.000882393	0.00765565	0.00382958	0.00209182	0.0190518
	1.501	0.00441852	0.000178447	0.000882393	0.00765565	0.00382889	0.0020916	0.0190511
	1.502	0.00441852	0.000178685	0.000882393	0.00765565	0.00382819	0.00209138	0.0190504
	1.503	0.00441852	0.000178923	0.000882393	0.00765565	0.0038275	0.00209116	0.0190498
	1.504	0.00441852	0.000179161	0.000882393	0.00765565	0.00382681	0.00209094	0.0190491
	1.505	0.00441852	0.000179399	0.000882393	0.00765565	0.00382612	0.00209072	0.0190484
	1.506	0.00441852	0.000179638	0.000882393	0.00765565	0.00382542	0.0020905	0.0190477
	1.507	0.00441852	0.000179876	0.000882393	0.00765565	0.00382474	0.00209028	0.019047
	1.508	0.00441852	0.000180115	0.000882393	0.00765565	0.00382404	0.00209006	0.0190464
	1.509	0.00441852	0.000180354	0.000882393	0.00765565	0.00382336	0.00208984	0.0190457
	1.51	0.00441852	0.000180593	0.000882393	0.00765565	0.00382266	0.00208962	0.019045
	1.511	0.00441852	0.000180833	0.000882393	0.00765565	0.00382198	0.0020894	0.0190443
	1.512	0.00441852	0.000181072	0.000882393	0.00765565	0.00382129	0.00208918	0.0190437
	1.513	0.00441852	0.000181312	0.000882393	0.00765565	0.0038206	0.00208896	0.019043
	1.514	0.00441852	0.000181551	0.000882393	0.00765565	0.00381991	0.00208875	0.0190423
	1.515	0.00441852	0.000181791	0.000882393	0.00765565	0.00381922	0.00208853	0.0190416
	1.516	0.00441852	0.000182031	0.000882393	0.00765565	0.00381854	0.00208831	0.019041
	1.517	0.00441852	0.000182272	0.000882393	0.00765565	0.00381785	0.00208809	0.0190403
	1.518	0.00441852	0.000182512	0.000882393	0.00765565	0.00381716	0.00208787	0.0190396
	1.519	0.00441852	0.000182753	0.000882393	0.00765565	0.00381648	0.00208765	0.019039
	1.52	0.00441852	0.000182993	0.000882393	0.00765565	0.00381579	0.00208743	0.0190383
	1.521	0.00441852	0.000183234	0.000882393	0.00765565	0.00381511	0.00208722	0.0190376
	1.522	0.00441852	0.000183475	0.000882393	0.00765565	0.00381442	0.002087	0.019037
	1.523	0.00441852	0.000183716	0.000882393	0.00765565	0.00381374	0.00208678	0.0190363
	1.524	0.00441852	0.000183958	0.000882393	0.00765565	0.00381306	0.00208656	0.0190356
	1.525	0.00441852	0.000184199	0.000882393	0.00765565	0.00381237	0.00208634	0.019035
	1.526	0.00441852	0.000184441	0.000882393	0.00765565	0.00381169	0.00208613	0.0190343
	1.527	0.00441852	0.000184683	0.000882393	0.00765565	0.00381101	0.00208591	0.0190336
	1.528	0.00441852	0.000184925	0.000882393	0.00765565	0.00381033	0.00208569	0.019033
	1.529	0.00441852	0.000185167	0.000882393	0.00765565	0.00380964	0.00208547	0.0190323
	1.53	0.00441852	0.000185409	0.000882393	0.00765565	0.00380896	0.00208525	0.0190316
	1.531	0.00441852	0.000185651	0.000882393	0.00765565	0.00380828	0.00208504	0.019031
	1.532	0.00441852	0.000185894	0.000882393	0.00765565	0.0038076	0.00208482	0.0190303
	1.533	0.00441852	0.000186137	0.000882393	0.00765565	0.00380692	0.0020846	0.0190297
	1.534	0.00441852	0.00018638	0.000882393	0.00765565	0.00380624	0.00208439	0.019029
	1.535	0.00441852	0.000186623	0.000882393	0.00765565	0.00380556	0.00208417	0.0190283
	1.536	0.00441852	0.000186866	0.000882393	0.00765565	0.00380488	0.00208395	0.0190277
	1.537	0.00441852	0.000187109	0.000882393	0.00765565	0.00380421	0.00208374	0.019027
	1.538	0.00441852	0.000187353	0.000882393	0.00765565	0.00380353	0.00208352	0.0190264
	1.539	0.00441852	0.000187597	0.000882393	0.00765565	0.00380285	0.0020833	0.0190257
	1.54	0.00441852	0.000187841	0.000882393	0.00765565	0.00380217	0.00208309	0.0190251
	1.541	0.00441852	0.000188085	0.000882393	0.00765565	0.0038015	0.00208287	0.0190244
	1.542	0.00441852	0.000188329	0.000882393	0.00765565	0.00380082	0.00208265	0.0190237
	1.543	0.00441852	0.000188573	0.000882393	0.00765565	0.00380014	0.00208244	0.0190231
	1.544	0.00441852	0.000188818	0.000882393	0.00765565	0.00379947	0.00208222	0.0190224
	1.545	0.00441852	0.000189062	0.000882393	0.00765565	0.00379879	0.002082	0.0190218
	1.546	0.00441852	0.000189307	0.000882393	0.00765565	0.00379812	0.00208179	0.0190211
	1.547	0.00441852	0.000189552	0.000882393	0.00765565	0.00379744	0.00208157	0.0190205
	1.548	0.00441852	0.000189797	0.000882393	0.00765565	0.00379677	0.00208136	0.0190198
	1.549	0.00441852	0.000190042	0.000882393	0.00765565	0.0037961	0.00208114	0.0190192
	1.55	0.00441852	0.000190288	0.000882393	0.00765565	0.00379542	0.00208092	0.0190185
	1.551	0.00441852	0.000190534	0.000882393	0.00765565	0.00379475	0.00208071	0.0190179
	1.552	0.00441852	0.000190779	0.000882393	0.00765565	0.00379408	0.00208049	0.0190172
	1.553	0.00441852	0.000191025	0.000882393	0.00765565	0.00379341	0.00208028	0.0190166
	1.554	0.00441852	0.000191271	0.000882393	0.00765565	0.00379274	0.00208006	0.0190159
	1.555	0.00441852	0.000191518	0.000882393	0.00765565	0.00379206	0.00207985	0.0190153
	1.556	0.00441852	0.000191764	0.000882393	0.00765565	0.00379139	0.00207963	0.0190146
	1.557	0.00441852	0.000192011	0.000882393	0.00765565	0.00379072	0.00207942	0.019014
	1.558	0.00441852	0.000192257	0.000882393	0.00765565	0.00379005	0.0020792	0.0190134
	1.559	0.00441852	0.000192504	0.000882393	0.00765565	0.00378938	0.00207899	0.0190127
	1.56	0.00441852	0.000192751	0.000882393	0.00765565	0.00378871	0.00207877	0.0190121
	1.561	0.00441852	0.000192998	0.000882393	0.00765565	0.00378804	0.00207856	0.0190114
	1.562	0.00441852	0.000193246	0.000882393	0.00765565	0.00378738	0.00207834	0.0190108
	1.563	0.00441852	0.000193493	0.000882393	0.00765565	0.00378671	0.00207813	0.0190101
	1.564	0.00441852	0.000193741	0.000882393	0.00765565	0.00378604	0.00207791	0.0190095
	1.565	0.00441852	0.000193989	0.000882393	0.00765565	0.00378537	0.0020777	0.0190089
	1.566	0.00441852	0.000194237	0.000882393	0.00765565	0.00378471	0.00207748	0.0190082
	1.567	0.00441852	0.000194485	0.000882393	0.00765565	0.00378404	0.00207727	0.0190076
	1.568	0.00441852	0.000194733	0.000882393	0.00765565	0.00378337	0.00207706	0.0190069
	1.569	0.00441852	0.000194982	0.000882393	0.00765565	0.00378271	0.00207684	0.0190063
	1.57	0.00441852	0.00019523	0.000882393	0.00765565	0.00378204	0.00207663	0.0190057
	1.571	0.00441852	0.000195479	0.000882393	0.00765565	0.00378138	0.00207641	0.019005
	1.572	0.00441852	0.000195728	0.000882393	0.00765565	0.00378072	0.0020762	0.0190044
	1.573	0.00441852	0.000195977	0.000882393	0.00765565	0.00378005	0.00207599	0.0190038
	1.574	0.00441852	0.000196226	0.000882393	0.00765565	0.00377939	0.00207577	0.0190031
	1.575	0.00441852	0.000196476	0.000882393	0.00765565	0.00377872	0.00207556	0.0190025
	1.576	0.00441852	0.000196725	0.000882393	0.00765565	0.00377806	0.00207535	0.0190019
	1.577	0.00441852	0.000196975	0.000882393	0.00765565	0.0037774	0.00207513	0.0190012
	1.578	0.00441852	0.000197225	0.000882393	0.00765565	0.00377674	0.00207492	0.0190006
	1.579	0.00441852	0.000197475	0.000882393	0.00765565	0.00377607	0.00207471	0.019
	1.58	0.00441852	0.000197725	0.000882393	0.00765565	0.00377541	0.00207449	0.0189993
	1.581	0.00441852	0.000197976	0.000882393	0.00765565	0.00377475	0.00207428	0.0189987
	1.582	0.00441852	0.000198226	0.000882393	0.00765565	0.00377409	0.00207407	0.0189981
	1.583	0.00441852	0.000198477	0.000882393	0.00765565	0.00377343	0.00207385	0.0189975
	1.584	0.00441852	0.000198728	0.000882393	0.00765565	0.00377277	0.00207364	0.0189968
	1.585	0.00441852	0.000198979	0.000882393	0.00765565	0.00377211	0.00207343	0.0189962
	1.586	0.00441852	0.00019923	0.000882393	0.00765565	0.00377145	0.00207322	0.0189956
	1.587	0.00441852	0.000199481	0.000882393	0.00765565	0.0037708	0.002073	0.0189949
	1.588	0.00441852	0.000199733	0.000882393	0.00765565	0.00377014	0.00207279	0.0189943
	1.589	0.00441852	0.000199984	0.000882393	0.00765565	0.00376948	0.00207258	0.0189937
	1.59	0.00441852	0.000200236	0.000882393	0.00765565	0.00376882	0.00207237	0.0189931
	1.591	0.00441852	0.000200488	0.000882393	0.00765565	0.00376816	0.00207215	0.0189924
	1.592	0.00441852	0.00020074	0.000882393	0.00765565	0.00376751	0.00207194	0.0189918
	1.593	0.00441852	0.000200992	0.000882393	0.00765565	0.00376685	0.00207173	0.0189912
	1.594	0.00441852	0.000201245	0.000882393	0.00765565	0.0037662	0.00207152	0.0189906
	1.595	0.00441852	0.000201497	0.000882393	0.00765565	0.00376554	0.0020713	0.01899
	1.596	0.00441852	0.00020175	0.000882393	0.00765565	0.00376489	0.00207109	0.0189893
	1.597	0.00441852	0.000202003	0.000882393	0.00765565	0.00376423	0.00207088	0.0189887
	1.598	0.00441852	0.000202256	0.000882393	0.00765565	0.00376358	0.00207067	0.0189881
	1.599	0.00441852	0.000202509	0.000882393	0.00765565	0.00376292	0.00207046	0.0189875
	1.6	0.00441852	0.000202763	0.000882393	0.00765565	0.00376227	0.00207025	0.0189869
	1.601	0.00441852	0.000203016	0.000882393	0.00765565	0.00376162	0.00207004	0.0189862
	1.602	0.00441852	0.00020327	0.000882393	0.00765565	0.00376096	0.00206982	0.0189856
	1.603	0.00441852	0.000203524	0.000882393	0.00765565	0.00376031	0.00206961	0.018985
	1.604	0.00441852	0.000203778	0.000882393	0.00765565	0.00375966	0.0020694	0.0189844
	1.605	0.00441852	0.000204032	0.000882393	0.00765565	0.00375901	0.00206919	0.0189838
	1.606	0.00441852	0.000204286	0.000882393	0.00765565	0.00375836	0.00206898	0.0189832
	1.607	0.00441852	0.000204541	0.000882393	0.00765565	0.00375771	0.00206877	0.0189826
	1.608	0.00441852	0.000204795	0.000882393	0.00765565	0.00375705	0.00206856	0.0189819
	1.609	0.00441852	0.00020505	0.000882393	0.00765565	0.0037564	0.00206835	0.0189813
	1.61	0.00441852	0.000205305	0.000882393	0.00765565	0.00375575	0.00206814	0.0189807
	1.611	0.00441852	0.00020556	0.000882393	0.00765565	0.0037551	0.00206793	0.0189801
	1.612	0.00441852	0.000205815	0.000882393	0.00765565	0.00375446	0.00206772	0.0189795
	1.613	0.00441852	0.000206071	0.000882393	0.00765565	0.00375381	0.0020675	0.0189789
	1.614	0.00441852	0.000206326	0.000882393	0.00765565	0.00375316	0.00206729	0.0189783
	1.615	0.00441852	0.000206582	0.000882393	0.00765565	0.00375251	0.00206709	0.0189777
	1.616	0.00441852	0.000206838	0.000882393	0.00765565	0.00375186	0.00206687	0.0189771
	1.617	0.00441852	0.000207094	0.000882393	0.00765565	0.00375122	0.00206666	0.0189765
	1.618	0.00441852	0.00020735	0.000882393	0.00765565	0.00375057	0.00206645	0.0189758
	1.619	0.00441852	0.000207607	0.000882393	0.00765565	0.00374992	0.00206624	0.0189752
	1.62	0.00441852	0.000207863	0.000882393	0.00765565	0.00374928	0.00206603	0.0189746
	1.621	0.00441852	0.00020812	0.000882393	0.00765565	0.00374863	0.00206582	0.018974
	1.622	0.00441852	0.000208377	0.000882393	0.00765565	0.00374799	0.00206561	0.0189734
	1.623	0.00441852	0.000208634	0.000882393	0.00765565	0.00374734	0.00206541	0.0189728
	1.624	0.00441852	0.000208891	0.000882393	0.00765565	0.0037467	0.0020652	0.0189722
	1.625	0.00441852	0.000209148	0.000882393	0.00765565	0.00374605	0.00206499	0.0189716
	1.626	0.00441852	0.000209406	0.000882393	0.00765565	0.00374541	0.00206478	0.018971
	1.627	0.00441852	0.000209664	0.000882393	0.00765565	0.00374477	0.00206457	0.0189704
	1.628	0.00441852	0.000209921	0.000882393	0.00765565	0.00374412	0.00206436	0.0189698
	1.629	0.00441852	0.000210179	0.000882393	0.00765565	0.00374348	0.00206415	0.0189692
	1.63	0.00441852	0.000210437	0.000882393	0.00765565	0.00374284	0.00206394	0.0189686
	1.631	0.00441852	0.000210696	0.000882393	0.00765565	0.0037422	0.00206373	0.018968
	1.632	0.00441852	0.000210954	0.000882393	0.00765565	0.00374155	0.00206352	0.0189674
	1.633	0.00441852	0.000211213	0.000882393	0.00765565	0.00374091	0.00206331	0.0189668
	1.634	0.00441852	0.000211472	0.000882393	0.00765565	0.00374027	0.0020631	0.0189662
	1.635	0.00441852	0.00021173	0.000882393	0.00765565	0.00373963	0.0020629	0.0189656
	1.636	0.00441852	0.00021199	0.000882393	0.00765565	0.00373899	0.00206269	0.018965
	1.637	0.00441852	0.000212249	0.000882393	0.00765565	0.00373835	0.00206248	0.0189644
	1.638	0.00441852	0.000212508	0.000882393	0.00765565	0.00373771	0.00206227	0.0189638
	1.639	0.00441852	0.000212768	0.000882393	0.00765565	0.00373707	0.00206206	0.0189632
	1.64	0.00441852	0.000213027	0.000882393	0.00765565	0.00373644	0.00206185	0.0189626
	1.641	0.00441852	0.000213287	0.000882393	0.00765565	0.0037358	0.00206165	0.0189621
	1.642	0.00441852	0.000213547	0.000882393	0.00765565	0.00373516	0.00206144	0.0189615
	1.643	0.00441852	0.000213807	0.000882393	0.00765565	0.00373452	0.00206123	0.0189609
	1.644	0.00441852	0.000214068	0.000882393	0.00765565	0.00373388	0.00206102	0.0189603
	1.645	0.00441852	0.000214328	0.000882393	0.00765565	0.00373325	0.00206081	0.0189597
	1.646	0.00441852	0.000214589	0.000882393	0.00765565	0.00373261	0.00206061	0.0189591
	1.647	0.00441852	0.00021485	0.000882393	0.00765565	0.00373197	0.0020604	0.0189585
	1.648	0.00441852	0.000215111	0.000882393	0.00765565	0.00373134	0.00206019	0.0189579
	1.649	0.00441852	0.000215372	0.000882393	0.00765565	0.0037307	0.00205998	0.0189573
	1.65	0.00441852	0.000215633	0.000882393	0.00765565	0.00373007	0.00205977	0.0189567
	1.651	0.00441852	0.000215895	0.000882393	0.00765565	0.00372944	0.00205957	0.0189562
	1.652	0.00441852	0.000216156	0.000882393	0.00765565	0.0037288	0.00205936	0.0189556
	1.653	0.00441852	0.000216418	0.000882393	0.00765565	0.00372817	0.00205915	0.018955
	1.654	0.00441852	0.00021668	0.000882393	0.00765565	0.00372753	0.00205895	0.0189544
	1.655	0.00441852	0.000216942	0.000882393	0.00765565	0.0037269	0.00205874	0.0189538
	1.656	0.00441852	0.000217204	0.000882393	0.00765565	0.00372627	0.00205853	0.0189532
	1.657	0.00441852	0.000217467	0.000882393	0.00765565	0.00372564	0.00205833	0.0189527
	1.658	0.00441852	0.000217729	0.000882393	0.00765565	0.003725	0.00205812	0.0189521
	1.659	0.00441852	0.000217992	0.000882393	0.00765565	0.00372437	0.00205791	0.0189515
	1.66	0.00441852	0.000218255	0.000882393	0.00765565	0.00372374	0.0020577	0.0189509
	1.661	0.00441852	0.000218518	0.000882393	0.00765565	0.00372311	0.0020575	0.0189503
	1.662	0.00441852	0.000218781	0.000882393	0.00765565	0.00372248	0.00205729	0.0189497
	1.663	0.00441852	0.000219044	0.000882393	0.00765565	0.00372185	0.00205709	0.0189492
	1.664	0.00441852	0.000219308	0.000882393	0.00765565	0.00372122	0.00205688	0.0189486
	1.665	0.00441852	0.000219572	0.000882393	0.00765565	0.00372059	0.00205667	0.018948
	1.666	0.00441852	0.000219835	0.000882393	0.00765565	0.00371996	0.00205647	0.0189474
	1.667	0.00441852	0.000220099	0.000882393	0.00765565	0.00371933	0.00205626	0.0189469
	1.668	0.00441852	0.000220364	0.000882393	0.00765565	0.0037187	0.00205605	0.0189463
	1.669	0.00441852	0.000220628	0.000882393	0.00765565	0.00371807	0.00205585	0.0189457
	1.67	0.00441852	0.000220892	0.000882393	0.00765565	0.00371745	0.00205564	0.0189451
	1.671	0.00441852	0.000221157	0.000882393	0.00765565	0.00371682	0.00205544	0.0189445
	1.672	0.00441852	0.000221422	0.000882393	0.00765565	0.00371619	0.00205523	0.018944
	1.673	0.00441852	0.000221687	0.000882393	0.00765565	0.00371557	0.00205502	0.0189434
	1.674	0.00441852	0.000221952	0.000882393	0.00765565	0.00371494	0.00205482	0.0189428
	1.675	0.00441852	0.000222217	0.000882393	0.00765565	0.00371431	0.00205461	0.0189423
	1.676	0.00441852	0.000222482	0.000882393	0.00765565	0.00371369	0.00205441	0.0189417
	1.677	0.00441852	0.000222748	0.000882393	0.00765565	0.00371306	0.0020542	0.0189411
	1.678	0.00441852	0.000223014	0.000882393	0.00765565	0.00371244	0.002054	0.0189405
	1.679	0.00441852	0.00022328	0.000882393	0.00765565	0.00371181	0.00205379	0.01894
	1.68	0.00441852	0.000223546	0.000882393	0.00765565	0.00371119	0.00205359	0.0189394
	1.681	0.00441852	0.000223812	0.000882393	0.00765565	0.00371057	0.00205338	0.0189388
	1.682	0.00441852	0.000224078	0.000882393	0.00765565	0.00370994	0.00205318	0.0189383
	1.683	0.00441852	0.000224345	0.000882393	0.00765565	0.00370932	0.00205297	0.0189377
	1.684	0.00441852	0.000224611	0.000882393	0.00765565	0.0037087	0.00205277	0.0189371
	1.685	0.00441852	0.000224878	0.000882393	0.00765565	0.00370807	0.00205256	0.0189366
	1.686	0.00441852	0.000225145	0.000882393	0.00765565	0.00370745	0.00205236	0.018936
	1.687	0.00441852	0.000225412	0.000882393	0.00765565	0.00370683	0.00205215	0.0189354
	1.688	0.00441852	0.00022568	0.000882393	0.00765565	0.00370621	0.00205195	0.0189349
	1.689	0.00441852	0.000225947	0.000882393	0.00765565	0.00370559	0.00205174	0.0189343
	1.69	0.00441852	0.000226215	0.000882393	0.00765565	0.00370497	0.00205154	0.0189337
	1.691	0.00441852	0.000226483	0.000882393	0.00765565	0.00370435	0.00205133	0.0189332
	1.692	0.00441852	0.000226751	0.000882393	0.00765565	0.00370373	0.00205113	0.0189326
	1.693	0.00441852	0.000227019	0.000882393	0.00765565	0.00370311	0.00205092	0.018932
	1.694	0.00441852	0.000227287	0.000882393	0.00765565	0.00370249	0.00205072	0.0189315
	1.695	0.00441852	0.000227555	0.000882393	0.00765565	0.00370187	0.00205052	0.0189309
	1.696	0.00441852	0.000227824	0.000882393	0.00765565	0.00370125	0.00205031	0.0189304
	1.697	0.00441852	0.000228093	0.000882393	0.00765565	0.00370063	0.00205011	0.0189298
	1.698	0.00441852	0.000228362	0.000882393	0.00765565	0.00370002	0.0020499	0.0189292
	1.699	0.00441852	0.000228631	0.000882393	0.00765565	0.0036994	0.0020497	0.0189287
	1.7	0.00441852	0.0002289	0.000882393	0.00765565	0.00369878	0.0020495	0.0189281
	1.701	0.00441852	0.000229169	0.000882393	0.00765565	0.00369816	0.00204929	0.0189276
	1.702	0.00441852	0.000229439	0.000882393	0.00765565	0.00369755	0.00204909	0.018927
	1.703	0.00441852	0.000229708	0.000882393	0.00765565	0.00369693	0.00204889	0.0189265
	1.704	0.00441852	0.000229978	0.000882393	0.00765565	0.00369632	0.00204868	0.0189259
	1.705	0.00441852	0.000230248	0.000882393	0.00765565	0.0036957	0.00204848	0.0189253
	1.706	0.00441852	0.000230519	0.000882393	0.00765565	0.00369509	0.00204828	0.0189248
	1.707	0.00441852	0.000230789	0.000882393	0.00765565	0.00369447	0.00204807	0.0189242
	1.708	0.00441852	0.000231059	0.000882393	0.00765565	0.00369386	0.00204787	0.0189237
	1.709	0.00441852	0.00023133	0.000882393	0.00765565	0.00369324	0.00204767	0.0189231
	1.71	0.00441852	0.000231601	0.000882393	0.00765565	0.00369263	0.00204746	0.0189226
	1.711	0.00441852	0.000231872	0.000882393	0.00765565	0.00369202	0.00204726	0.018922
	1.712	0.00441852	0.000232143	0.000882393	0.00765565	0.0036914	0.00204706	0.0189215
	1.713	0.00441852	0.000232414	0.000882393	0.00765565	0.00369079	0.00204686	0.0189209
	1.714	0.00441852	0.000232686	0.000882393	0.00765565	0.00369018	0.00204665	0.0189204
	1.715	0.00441852	0.000232957	0.000882393	0.00765565	0.00368957	0.00204645	0.0189198
	1.716	0.00441852	0.000233229	0.000882393	0.00765565	0.00368895	0.00204625	0.0189193
	1.717	0.00441852	0.000233501	0.000882393	0.00765565	0.00368834	0.00204604	0.0189187
	1.718	0.00441852	0.000233773	0.000882393	0.00765565	0.00368773	0.00204584	0.0189182
	1.719	0.00441852	0.000234045	0.000882393	0.00765565	0.00368712	0.00204564	0.0189176
	1.72	0.00441852	0.000234317	0.000882393	0.00765565	0.00368651	0.00204544	0.0189171
	1.721	0.00441852	0.00023459	0.000882393	0.00765565	0.0036859	0.00204524	0.0189165
	1.722	0.00441852	0.000234863	0.000882393	0.00765565	0.00368529	0.00204503	0.018916
	1.723	0.00441852	0.000235136	0.000882393	0.00765565	0.00368468	0.00204483	0.0189154
	1.724	0.00441852	0.000235409	0.000882393	0.00765565	0.00368408	0.00204463	0.0189149
	1.725	0.00441852	0.000235682	0.000882393	0.00765565	0.00368347	0.00204443	0.0189144
	1.726	0.00441852	0.000235955	0.000882393	0.00765565	0.00368286	0.00204423	0.0189138
	1.727	0.00441852	0.000236229	0.000882393	0.00765565	0.00368225	0.00204402	0.0189133
	1.728	0.00441852	0.000236502	0.000882393	0.00765565	0.00368164	0.00204382	0.0189127
	1.729	0.00441852	0.000236776	0.000882393	0.00765565	0.00368104	0.00204362	0.0189122
	1.73	0.00441852	0.00023705	0.000882393	0.00765565	0.00368043	0.00204342	0.0189116
	1.731	0.00441852	0.000237324	0.000882393	0.00765565	0.00367982	0.00204322	0.0189111
	1.732	0.00441852	0.000237598	0.000882393	0.00765565	0.00367922	0.00204302	0.0189106
	1.733	0.00441852	0.000237873	0.000882393	0.00765565	0.00367861	0.00204281	0.01891
	1.734	0.00441852	0.000238147	0.000882393	0.00765565	0.003678	0.00204261	0.0189095
	1.735	0.00441852	0.000238422	0.000882393	0.00765565	0.0036774	0.00204241	0.0189089
	1.736	0.00441852	0.000238697	0.000882393	0.00765565	0.0036768	0.00204221	0.0189084
	1.737	0.00441852	0.000238972	0.000882393	0.00765565	0.00367619	0.00204201	0.0189079
	1.738	0.00441852	0.000239247	0.000882393	0.00765565	0.00367559	0.00204181	0.0189073
	1.739	0.00441852	0.000239523	0.000882393	0.00765565	0.00367498	0.00204161	0.0189068
	1.74	0.00441852	0.000239798	0.000882393	0.00765565	0.00367438	0.00204141	0.0189063
	1.741	0.00441852	0.000240074	0.000882393	0.00765565	0.00367378	0.00204121	0.0189057
	1.742	0.00441852	0.00024035	0.000882393	0.00765565	0.00367317	0.002041	0.0189052
	1.743	0.00441852	0.000240626	0.000882393	0.00765565	0.00367257	0.00204081	0.0189047
	1.744	0.00441852	0.000240902	0.000882393	0.00765565	0.00367197	0.0020406	0.0189041
	1.745	0.00441852	0.000241179	0.000882393	0.00765565	0.00367137	0.0020404	0.0189036
	1.746	0.00441852	0.000241455	0.000882393	0.00765565	0.00367077	0.0020402	0.0189031
	1.747	0.00441852	0.000241732	0.000882393	0.00765565	0.00367017	0.00204	0.0189025
	1.748	0.00441852	0.000242008	0.000882393	0.00765565	0.00366957	0.0020398	0.018902
	1.749	0.00441852	0.000242285	0.000882393	0.00765565	0.00366897	0.0020396	0.0189015
	1.75	0.00441852	0.000242563	0.000882393	0.00765565	0.00366836	0.0020394	0.0189009
	1.751	0.00441852	0.00024284	0.000882393	0.00765565	0.00366776	0.0020392	0.0189004
	1.752	0.00441852	0.000243117	0.000882393	0.00765565	0.00366717	0.002039	0.0188999
	1.753	0.00441852	0.000243395	0.000882393	0.00765565	0.00366657	0.0020388	0.0188994
	1.754	0.00441852	0.000243673	0.000882393	0.00765565	0.00366597	0.0020386	0.0188988
	1.755	0.00441852	0.000243951	0.000882393	0.00765565	0.00366537	0.0020384	0.0188983
	1.756	0.00441852	0.000244229	0.000882393	0.00765565	0.00366477	0.0020382	0.0188978
	1.757	0.00441852	0.000244507	0.000882393	0.00765565	0.00366417	0.002038	0.0188972
	1.758	0.00441852	0.000244785	0.000882393	0.00765565	0.00366358	0.0020378	0.0188967
	1.759	0.00441852	0.000245064	0.000882393	0.00765565	0.00366298	0.0020376	0.0188962
	1.76	0.00441852	0.000245343	0.000882393	0.00765565	0.00366238	0.0020374	0.0188957
	1.761	0.00441852	0.000245622	0.000882393	0.00765565	0.00366179	0.0020372	0.0188951
	1.762	0.00441852	0.000245901	0.000882393	0.00765565	0.00366119	0.00203701	0.0188946
	1.763	0.00441852	0.00024618	0.000882393	0.00765565	0.00366059	0.00203681	0.0188941
	1.764	0.00441852	0.000246459	0.000882393	0.00765565	0.00366	0.00203661	0.0188936
	1.765	0.00441852	0.000246739	0.000882393	0.00765565	0.0036594	0.00203641	0.0188931
	1.766	0.00441852	0.000247018	0.000882393	0.00765565	0.00365881	0.00203621	0.0188925
	1.767	0.00441852	0.000247298	0.000882393	0.00765565	0.00365821	0.00203601	0.018892
	1.768	0.00441852	0.000247578	0.000882393	0.00765565	0.00365762	0.00203581	0.0188915
	1.769	0.00441852	0.000247858	0.000882393	0.00765565	0.00365703	0.00203561	0.018891
	1.77	0.00441852	0.000248139	0.000882393	0.00765565	0.00365643	0.00203541	0.0188905
	1.771	0.00441852	0.000248419	0.000882393	0.00765565	0.00365584	0.00203521	0.0188899
	1.772	0.00441852	0.0002487	0.000882393	0.00765565	0.00365525	0.00203501	0.0188894
	1.773	0.00441852	0.00024898	0.000882393	0.00765565	0.00365466	0.00203482	0.0188889
	1.774	0.00441852	0.000249261	0.000882393	0.00765565	0.00365406	0.00203462	0.0188884
	1.775	0.00441852	0.000249542	0.000882393	0.00765565	0.00365347	0.00203442	0.0188879
	1.776	0.00441852	0.000249824	0.000882393	0.00765565	0.00365288	0.00203422	0.0188874
	1.777	0.00441852	0.000250105	0.000882393	0.00765565	0.00365229	0.00203402	0.0188868
	1.778	0.00441852	0.000250387	0.000882393	0.00765565	0.0036517	0.00203382	0.0188863
	1.779	0.00441852	0.000250668	0.000882393	0.00765565	0.00365111	0.00203363	0.0188858
	1.78	0.00441852	0.00025095	0.000882393	0.00765565	0.00365052	0.00203343	0.0188853
	1.781	0.00441852	0.000251232	0.000882393	0.00765565	0.00364993	0.00203323	0.0188848
	1.782	0.00441852	0.000251515	0.000882393	0.00765565	0.00364934	0.00203303	0.0188843
	1.783	0.00441852	0.000251797	0.000882393	0.00765565	0.00364875	0.00203283	0.0188838
	1.784	0.00441852	0.000252079	0.000882393	0.00765565	0.00364816	0.00203264	0.0188833
	1.785	0.00441852	0.000252362	0.000882393	0.00765565	0.00364757	0.00203244	0.0188827
	1.786	0.00441852	0.000252645	0.000882393	0.00765565	0.00364698	0.00203224	0.0188822
	1.787	0.00441852	0.000252928	0.000882393	0.00765565	0.0036464	0.00203204	0.0188817
	1.788	0.00441852	0.000253211	0.000882393	0.00765565	0.00364581	0.00203185	0.0188812
	1.789	0.00441852	0.000253494	0.000882393	0.00765565	0.00364522	0.00203165	0.0188807
	1.79	0.00441852	0.000253778	0.000882393	0.00765565	0.00364463	0.00203145	0.0188802
	1.791	0.00441852	0.000254062	0.000882393	0.00765565	0.00364405	0.00203125	0.0188797
	1.792	0.00441852	0.000254345	0.000882393	0.00765565	0.00364346	0.00203106	0.0188792
	1.793	0.00441852	0.000254629	0.000882393	0.00765565	0.00364287	0.00203086	0.0188787
	1.794	0.00441852	0.000254913	0.000882393	0.00765565	0.00364229	0.00203066	0.0188782
	1.795	0.00441852	0.000255198	0.000882393	0.00765565	0.0036417	0.00203046	0.0188777
	1.796	0.00441852	0.000255482	0.000882393	0.00765565	0.00364112	0.00203027	0.0188772
	1.797	0.00441852	0.000255767	0.000882393	0.00765565	0.00364053	0.00203007	0.0188767
	1.798	0.00441852	0.000256051	0.000882393	0.00765565	0.00363995	0.00202987	0.0188762
	1.799	0.00441852	0.000256336	0.000882393	0.00765565	0.00363937	0.00202968	0.0188756
	1.8	0.00441852	0.000256621	0.000882393	0.00765565	0.00363878	0.00202948	0.0188751
	1.801	0.00441852	0.000256907	0.000882393	0.00765565	0.0036382	0.00202928	0.0188746
	1.802	0.00441852	0.000257192	0.000882393	0.00765565	0.00363762	0.00202909	0.0188741
	1.803	0.00441852	0.000257477	0.000882393	0.00765565	0.00363703	0.00202889	0.0188736
	1.804	0.00441852	0.000257763	0.000882393	0.00765565	0.00363645	0.00202869	0.0188731
	1.805	0.00441852	0.000258049	0.000882393	0.00765565	0.00363587	0.0020285	0.0188726
	1.806	0.00441852	0.000258335	0.000882393	0.00765565	0.00363529	0.0020283	0.0188721
	1.807	0.00441852	0.000258621	0.000882393	0.00765565	0.00363471	0.0020281	0.0188716
	1.808	0.00441852	0.000258907	0.000882393	0.00765565	0.00363413	0.00202791	0.0188711
	1.809	0.00441852	0.000259194	0.000882393	0.00765565	0.00363354	0.00202771	0.0188706
	1.81	0.00441852	0.000259481	0.000882393	0.00765565	0.00363296	0.00202752	0.0188702
	1.811	0.00441852	0.000259767	0.000882393	0.00765565	0.00363238	0.00202732	0.0188697
	1.812	0.00441852	0.000260054	0.000882393	0.00765565	0.0036318	0.00202712	0.0188692
	1.813	0.00441852	0.000260341	0.000882393	0.00765565	0.00363122	0.00202693	0.0188687
	1.814	0.00441852	0.000260629	0.000882393	0.00765565	0.00363065	0.00202673	0.0188682
	1.815	0.00441852	0.000260916	0.000882393	0.00765565	0.00363007	0.00202653	0.0188677
	1.816	0.00441852	0.000261204	0.000882393	0.00765565	0.00362949	0.00202634	0.0188672
	1.817	0.00441852	0.000261491	0.000882393	0.00765565	0.00362891	0.00202614	0.0188667
	1.818	0.00441852	0.000261779	0.000882393	0.00765565	0.00362833	0.00202595	0.0188662
	1.819	0.00441852	0.000262067	0.000882393	0.00765565	0.00362775	0.00202575	0.0188657
	1.82	0.00441852	0.000262356	0.000882393	0.00765565	0.00362718	0.00202556	0.0188652
	1.821	0.00441852	0.000262644	0.000882393	0.00765565	0.0036266	0.00202536	0.0188647
	1.822	0.00441852	0.000262933	0.000882393	0.00765565	0.00362602	0.00202517	0.0188642
	1.823	0.00441852	0.000263221	0.000882393	0.00765565	0.00362545	0.00202497	0.0188637
	1.824	0.00441852	0.00026351	0.000882393	0.00765565	0.00362487	0.00202477	0.0188632
	1.825	0.00441852	0.000263799	0.000882393	0.00765565	0.00362429	0.00202458	0.0188628
	1.826	0.00441852	0.000264088	0.000882393	0.00765565	0.00362372	0.00202439	0.0188623
	1.827	0.00441852	0.000264378	0.000882393	0.00765565	0.00362314	0.00202419	0.0188618
	1.828	0.00441852	0.000264667	0.000882393	0.00765565	0.00362257	0.00202399	0.0188613
	1.829	0.00441852	0.000264957	0.000882393	0.00765565	0.00362199	0.0020238	0.0188608
	1.83	0.00441852	0.000265247	0.000882393	0.00765565	0.00362142	0.0020236	0.0188603
	1.831	0.00441852	0.000265537	0.000882393	0.00765565	0.00362085	0.00202341	0.0188598
	1.832	0.00441852	0.000265827	0.000882393	0.00765565	0.00362027	0.00202322	0.0188594
	1.833	0.00441852	0.000266117	0.000882393	0.00765565	0.0036197	0.00202302	0.0188589
	1.834	0.00441852	0.000266407	0.000882393	0.00765565	0.00361913	0.00202283	0.0188584
	1.835	0.00441852	0.000266698	0.000882393	0.00765565	0.00361855	0.00202263	0.0188579
	1.836	0.00441852	0.000266989	0.000882393	0.00765565	0.00361798	0.00202244	0.0188574
	1.837	0.00441852	0.00026728	0.000882393	0.00765565	0.00361741	0.00202224	0.0188569
	1.838	0.00441852	0.000267571	0.000882393	0.00765565	0.00361684	0.00202205	0.0188565
	1.839	0.00441852	0.000267862	0.000882393	0.00765565	0.00361627	0.00202185	0.018856
	1.84	0.00441852	0.000268153	0.000882393	0.00765565	0.00361569	0.00202166	0.0188555
	1.841	0.00441852	0.000268445	0.000882393	0.00765565	0.00361512	0.00202147	0.018855
	1.842	0.00441852	0.000268737	0.000882393	0.00765565	0.00361455	0.00202127	0.0188545
	1.843	0.00441852	0.000269029	0.000882393	0.00765565	0.00361398	0.00202108	0.018854
	1.844	0.00441852	0.000269321	0.000882393	0.00765565	0.00361341	0.00202088	0.0188536
	1.845	0.00441852	0.000269613	0.000882393	0.00765565	0.00361284	0.00202069	0.0188531
	1.846	0.00441852	0.000269905	0.000882393	0.00765565	0.00361227	0.0020205	0.0188526
	1.847	0.00441852	0.000270198	0.000882393	0.00765565	0.00361171	0.0020203	0.0188521
	1.848	0.00441852	0.00027049	0.000882393	0.00765565	0.00361114	0.00202011	0.0188517
	1.849	0.00441852	0.000270783	0.000882393	0.00765565	0.00361057	0.00201991	0.0188512
	1.85	0.00441852	0.000271076	0.000882393	0.00765565	0.00361	0.00201972	0.0188507
	1.851	0.00441852	0.000271369	0.000882393	0.00765565	0.00360943	0.00201953	0.0188502
	1.852	0.00441852	0.000271662	0.000882393	0.00765565	0.00360887	0.00201933	0.0188498
	1.853	0.00441852	0.000271956	0.000882393	0.00765565	0.0036083	0.00201914	0.0188493
	1.854	0.00441852	0.00027225	0.000882393	0.00765565	0.00360773	0.00201895	0.0188488
	1.855	0.00441852	0.000272543	0.000882393	0.00765565	0.00360716	0.00201875	0.0188483
	1.856	0.00441852	0.000272837	0.000882393	0.00765565	0.0036066	0.00201856	0.0188479
	1.857	0.00441852	0.000273131	0.000882393	0.00765565	0.00360603	0.00201837	0.0188474
	1.858	0.00441852	0.000273426	0.000882393	0.00765565	0.00360547	0.00201817	0.0188469
	1.859	0.00441852	0.00027372	0.000882393	0.00765565	0.0036049	0.00201798	0.0188464
	1.86	0.00441852	0.000274015	0.000882393	0.00765565	0.00360434	0.00201779	0.018846
	1.861	0.00441852	0.000274309	0.000882393	0.00765565	0.00360377	0.0020176	0.0188455
	1.862	0.00441852	0.000274604	0.000882393	0.00765565	0.00360321	0.0020174	0.018845
	1.863	0.00441852	0.000274899	0.000882393	0.00765565	0.00360264	0.00201721	0.0188446
	1.864	0.00441852	0.000275194	0.000882393	0.00765565	0.00360208	0.00201702	0.0188441
	1.865	0.00441852	0.00027549	0.000882393	0.00765565	0.00360152	0.00201682	0.0188436
	1.866	0.00441852	0.000275785	0.000882393	0.00765565	0.00360095	0.00201663	0.0188432
	1.867	0.00441852	0.000276081	0.000882393	0.00765565	0.00360039	0.00201644	0.0188427
	1.868	0.00441852	0.000276377	0.000882393	0.00765565	0.00359983	0.00201625	0.0188422
	1.869	0.00441852	0.000276673	0.000882393	0.00765565	0.00359927	0.00201605	0.0188418
	1.87	0.00441852	0.000276969	0.000882393	0.00765565	0.0035987	0.00201586	0.0188413
	1.871	0.00441852	0.000277265	0.000882393	0.00765565	0.00359814	0.00201567	0.0188408
	1.872	0.00441852	0.000277562	0.000882393	0.00765565	0.00359758	0.00201548	0.0188404
	1.873	0.00441852	0.000277858	0.000882393	0.00765565	0.00359702	0.00201528	0.0188399
	1.874	0.00441852	0.000278155	0.000882393	0.00765565	0.00359646	0.00201509	0.0188394
	1.875	0.00441852	0.000278452	0.000882393	0.00765565	0.0035959	0.0020149	0.018839
	1.876	0.00441852	0.000278749	0.000882393	0.00765565	0.00359534	0.00201471	0.0188385
	1.877	0.00441852	0.000279046	0.000882393	0.00765565	0.00359478	0.00201452	0.0188381
	1.878	0.00441852	0.000279344	0.000882393	0.00765565	0.00359422	0.00201432	0.0188376
	1.879	0.00441852	0.000279641	0.000882393	0.00765565	0.00359366	0.00201413	0.0188371
	1.88	0.00441852	0.000279939	0.000882393	0.00765565	0.0035931	0.00201394	0.0188367
	1.881	0.00441852	0.000280237	0.000882393	0.00765565	0.00359254	0.00201375	0.0188362
	1.882	0.00441852	0.000280535	0.000882393	0.00765565	0.00359198	0.00201356	0.0188358
	1.883	0.00441852	0.000280833	0.000882393	0.00765565	0.00359143	0.00201337	0.0188353
	1.884	0.00441852	0.000281131	0.000882393	0.00765565	0.00359087	0.00201317	0.0188348
	1.885	0.00441852	0.00028143	0.000882393	0.00765565	0.00359031	0.00201298	0.0188344
	1.886	0.00441852	0.000281729	0.000882393	0.00765565	0.00358975	0.00201279	0.0188339
	1.887	0.00441852	0.000282028	0.000882393	0.00765565	0.0035892	0.0020126	0.0188335
	1.888	0.00441852	0.000282327	0.000882393	0.00765565	0.00358864	0.00201241	0.018833
	1.889	0.00441852	0.000282626	0.000882393	0.00765565	0.00358808	0.00201222	0.0188326
	1.89	0.00441852	0.000282925	0.000882393	0.00765565	0.00358753	0.00201203	0.0188321
	1.891	0.00441852	0.000283224	0.000882393	0.00765565	0.00358697	0.00201184	0.0188316
	1.892	0.00441852	0.000283524	0.000882393	0.00765565	0.00358642	0.00201164	0.0188312
	1.893	0.00441852	0.000283824	0.000882393	0.00765565	0.00358586	0.00201145	0.0188307
	1.894	0.00441852	0.000284124	0.000882393	0.00765565	0.00358531	0.00201126	0.0188303
	1.895	0.00441852	0.000284424	0.000882393	0.00765565	0.00358475	0.00201107	0.0188298
	1.896	0.00441852	0.000284724	0.000882393	0.00765565	0.0035842	0.00201088	0.0188294
	1.897	0.00441852	0.000285025	0.000882393	0.00765565	0.00358364	0.00201069	0.0188289
	1.898	0.00441852	0.000285325	0.000882393	0.00765565	0.00358309	0.0020105	0.0188285
	1.899	0.00441852	0.000285626	0.000882393	0.00765565	0.00358254	0.00201031	0.018828
	1.9	0.00441852	0.000285927	0.000882393	0.00765565	0.00358199	0.00201012	0.0188276
	1.901	0.00441852	0.000286228	0.000882393	0.00765565	0.00358143	0.00200993	0.0188271
	1.902	0.00441852	0.000286529	0.000882393	0.00765565	0.00358088	0.00200974	0.0188267
	1.903	0.00441852	0.00028683	0.000882393	0.00765565	0.00358033	0.00200955	0.0188262
	1.904	0.00441852	0.000287132	0.000882393	0.00765565	0.00357978	0.00200935	0.0188258
	1.905	0.00441852	0.000287434	0.000882393	0.00765565	0.00357923	0.00200916	0.0188253
	1.906	0.00441852	0.000287736	0.000882393	0.00765565	0.00357867	0.00200898	0.0188249
	1.907	0.00441852	0.000288038	0.000882393	0.00765565	0.00357812	0.00200878	0.0188244
	1.908	0.00441852	0.00028834	0.000882393	0.00765565	0.00357757	0.0020086	0.018824
	1.909	0.00441852	0.000288642	0.000882393	0.00765565	0.00357702	0.0020084	0.0188235
	1.91	0.00441852	0.000288944	0.000882393	0.00765565	0.00357647	0.00200821	0.0188231
	1.911	0.00441852	0.000289247	0.000882393	0.00765565	0.00357592	0.00200803	0.0188227
	1.912	0.00441852	0.00028955	0.000882393	0.00765565	0.00357537	0.00200783	0.0188222
	1.913	0.00441852	0.000289853	0.000882393	0.00765565	0.00357482	0.00200765	0.0188218
	1.914	0.00441852	0.000290156	0.000882393	0.00765565	0.00357427	0.00200746	0.0188213
	1.915	0.00441852	0.000290459	0.000882393	0.00765565	0.00357372	0.00200726	0.0188209
	1.916	0.00441852	0.000290763	0.000882393	0.00765565	0.00357318	0.00200708	0.0188204
	1.917	0.00441852	0.000291066	0.000882393	0.00765565	0.00357263	0.00200689	0.01882
	1.918	0.00441852	0.00029137	0.000882393	0.00765565	0.00357208	0.0020067	0.0188196
	1.919	0.00441852	0.000291674	0.000882393	0.00765565	0.00357153	0.00200651	0.0188191
	1.92	0.00441852	0.000291978	0.000882393	0.00765565	0.00357099	0.00200632	0.0188187
	1.921	0.00441852	0.000292282	0.000882393	0.00765565	0.00357044	0.00200613	0.0188182
	1.922	0.00441852	0.000292587	0.000882393	0.00765565	0.00356989	0.00200594	0.0188178
	1.923	0.00441852	0.000292891	0.000882393	0.00765565	0.00356935	0.00200575	0.0188174
	1.924	0.00441852	0.000293196	0.000882393	0.00765565	0.0035688	0.00200556	0.0188169
	1.925	0.00441852	0.000293501	0.000882393	0.00765565	0.00356826	0.00200537	0.0188165
	1.926	0.00441852	0.000293806	0.000882393	0.00765565	0.00356771	0.00200518	0.018816
	1.927	0.00441852	0.000294111	0.000882393	0.00765565	0.00356717	0.00200499	0.0188156
	1.928	0.00441852	0.000294416	0.000882393	0.00765565	0.00356662	0.00200481	0.0188152
	1.929	0.00441852	0.000294722	0.000882393	0.00765565	0.00356608	0.00200462	0.0188147
	1.93	0.00441852	0.000295027	0.000882393	0.00765565	0.00356553	0.00200443	0.0188143
	1.931	0.00441852	0.000295333	0.000882393	0.00765565	0.00356499	0.00200424	0.0188139
	1.932	0.00441852	0.000295639	0.000882393	0.00765565	0.00356444	0.00200405	0.0188134
	1.933	0.00441852	0.000295945	0.000882393	0.00765565	0.0035639	0.00200386	0.018813
	1.934	0.00441852	0.000296252	0.000882393	0.00765565	0.00356336	0.00200367	0.0188126
	1.935	0.00441852	0.000296558	0.000882393	0.00765565	0.00356281	0.00200348	0.0188121
	1.936	0.00441852	0.000296865	0.000882393	0.00765565	0.00356227	0.00200329	0.0188117
	1.937	0.00441852	0.000297171	0.000882393	0.00765565	0.00356173	0.00200311	0.0188113
	1.938	0.00441852	0.000297478	0.000882393	0.00765565	0.00356119	0.00200292	0.0188108
	1.939	0.00441852	0.000297785	0.000882393	0.00765565	0.00356064	0.00200273	0.0188104
	1.94	0.00441852	0.000298093	0.000882393	0.00765565	0.0035601	0.00200254	0.01881
	1.941	0.00441852	0.0002984	0.000882393	0.00765565	0.00355956	0.00200235	0.0188096
	1.942	0.00441852	0.000298707	0.000882393	0.00765565	0.00355902	0.00200217	0.0188091
	1.943	0.00441852	0.000299015	0.000882393	0.00765565	0.00355848	0.00200198	0.0188087
	1.944	0.00441852	0.000299323	0.000882393	0.00765565	0.00355794	0.00200179	0.0188083
	1.945	0.00441852	0.000299631	0.000882393	0.00765565	0.0035574	0.0020016	0.0188078
	1.946	0.00441852	0.000299939	0.000882393	0.00765565	0.00355686	0.00200141	0.0188074
	1.947	0.00441852	0.000300248	0.000882393	0.00765565	0.00355632	0.00200123	0.018807
	1.948	0.00441852	0.000300556	0.000882393	0.00765565	0.00355578	0.00200104	0.0188066
	1.949	0.00441852	0.000300865	0.000882393	0.00765565	0.00355524	0.00200085	0.0188061
	1.95	0.00441852	0.000301174	0.000882393	0.00765565	0.00355471	0.00200066	0.0188057
	1.951	0.00441852	0.000301483	0.000882393	0.00765565	0.00355417	0.00200047	0.0188053
	1.952	0.00441852	0.000301792	0.000882393	0.00765565	0.00355363	0.00200029	0.0188049
	1.953	0.00441852	0.000302101	0.000882393	0.00765565	0.00355309	0.0020001	0.0188044
	1.954	0.00441852	0.00030241	0.000882393	0.00765565	0.00355255	0.00199991	0.018804
	1.955	0.00441852	0.00030272	0.000882393	0.00765565	0.00355202	0.00199972	0.0188036
	1.956	0.00441852	0.00030303	0.000882393	0.00765565	0.00355148	0.00199954	0.0188032
	1.957	0.00441852	0.00030334	0.000882393	0.00765565	0.00355094	0.00199935	0.0188028
	1.958	0.00441852	0.00030365	0.000882393	0.00765565	0.00355041	0.00199916	0.0188023
	1.959	0.00441852	0.00030396	0.000882393	0.00765565	0.00354987	0.00199898	0.0188019
	1.96	0.00441852	0.00030427	0.000882393	0.00765565	0.00354933	0.00199879	0.0188015
	1.961	0.00441852	0.000304581	0.000882393	0.00765565	0.0035488	0.0019986	0.0188011
	1.962	0.00441852	0.000304892	0.000882393	0.00765565	0.00354827	0.00199841	0.0188006
	1.963	0.00441852	0.000305203	0.000882393	0.00765565	0.00354773	0.00199823	0.0188002
	1.964	0.00441852	0.000305514	0.000882393	0.00765565	0.00354719	0.00199804	0.0187998
	1.965	0.00441852	0.000305825	0.000882393	0.00765565	0.00354666	0.00199785	0.0187994
	1.966	0.00441852	0.000306136	0.000882393	0.00765565	0.00354613	0.00199767	0.018799
	1.967	0.00441852	0.000306448	0.000882393	0.00765565	0.00354559	0.00199748	0.0187986
	1.968	0.00441852	0.000306759	0.000882393	0.00765565	0.00354506	0.00199729	0.0187981
	1.969	0.00441852	0.000307071	0.000882393	0.00765565	0.00354453	0.00199711	0.0187977
	1.97	0.00441852	0.000307383	0.000882393	0.00765565	0.00354399	0.00199692	0.0187973
	1.971	0.00441852	0.000307695	0.000882393	0.00765565	0.00354346	0.00199673	0.0187969
	1.972	0.00441852	0.000308008	0.000882393	0.00765565	0.00354293	0.00199655	0.0187965
	1.973	0.00441852	0.00030832	0.000882393	0.00765565	0.0035424	0.00199636	0.0187961
	1.974	0.00441852	0.000308633	0.000882393	0.00765565	0.00354186	0.00199618	0.0187957
	1.975	0.00441852	0.000308945	0.000882393	0.00765565	0.00354133	0.00199599	0.0187952
	1.976	0.00441852	0.000309258	0.000882393	0.00765565	0.0035408	0.0019958	0.0187948
	1.977	0.00441852	0.000309572	0.000882393	0.00765565	0.00354027	0.00199562	0.0187944
	1.978	0.00441852	0.000309885	0.000882393	0.00765565	0.00353974	0.00199543	0.018794
	1.979	0.00441852	0.000310198	0.000882393	0.00765565	0.00353921	0.00199524	0.0187936
	1.98	0.00441852	0.000310512	0.000882393	0.00765565	0.00353868	0.00199506	0.0187932
	1.981	0.00441852	0.000310825	0.000882393	0.00765565	0.00353815	0.00199487	0.0187928
	1.982	0.00441852	0.000311139	0.000882393	0.00765565	0.00353762	0.00199469	0.0187924
	1.983	0.00441852	0.000311453	0.000882393	0.00765565	0.00353709	0.0019945	0.018792
	1.984	0.00441852	0.000311768	0.000882393	0.00765565	0.00353656	0.00199431	0.0187916
	1.985	0.00441852	0.000312082	0.000882393	0.00765565	0.00353603	0.00199413	0.0187911
	1.986	0.00441852	0.000312396	0.000882393	0.00765565	0.0035355	0.00199394	0.0187907
	1.987	0.00441852	0.000312711	0.000882393	0.00765565	0.00353498	0.00199376	0.0187903
	1.988	0.00441852	0.000313026	0.000882393	0.00765565	0.00353445	0.00199357	0.0187899
	1.989	0.00441852	0.000313341	0.000882393	0.00765565	0.00353392	0.00199339	0.0187895
	1.99	0.00441852	0.000313656	0.000882393	0.00765565	0.00353339	0.0019932	0.0187891
	1.991	0.00441852	0.000313971	0.000882393	0.00765565	0.00353287	0.00199301	0.0187887
	1.992	0.00441852	0.000314287	0.000882393	0.00765565	0.00353234	0.00199283	0.0187883
	1.993	0.00441852	0.000314603	0.000882393	0.00765565	0.00353181	0.00199264	0.0187879
	1.994	0.00441852	0.000314918	0.000882393	0.00765565	0.00353129	0.00199246	0.0187875
	1.995	0.00441852	0.000315234	0.000882393	0.00765565	0.00353076	0.00199227	0.0187871
	1.996	0.00441852	0.00031555	0.000882393	0.00765565	0.00353023	0.00199209	0.0187867
	1.997	0.00441852	0.000315867	0.000882393	0.00765565	0.00352971	0.0019919	0.0187863
[truncated: 8,002 more rows]

## Sheet: Fig. 3B
	Temperature (K)	R1 PY interDD (s^-1)		R1 PY intraDD (s^-1)		R1 PYH interDD (s^-1)		R1 PYH intraDD (s^-1)		R1 PY pop-weighted (s^-1)
		average	STD	average	STD	average	STD	average	STD	average	STD
	293	0.0058	0.0005	0.00068	0.00017	0.00576	0.00045	0.00481	0.00099	0.0068	0.0005
	303	0.00467	0.0003	0.00055	0.00012	0.00483	0.00036	0.00359	0.0007	0.00542	0.00031
	313	0.00393	0.00027	0.00044	0.00012	0.00404	0.00012	0.00272	0.00033	0.00449	0.00028
	323	0.00326	9e-05	0.00039	9e-05	0.00338	0.00017	0.00232	0.00023	0.00373	0.00013
	333	0.00283	0.00015	0.00034	0.00012	0.00293	0.0001	0.00209	0.00032	0.00324	0.00019
	343	0.00238	9e-05	0.00028	6e-05	0.00246	0.00011	0.00178	0.00027	0.00271	0.00011
	353	0.00211	0.00012	0.00028	5e-05	0.00218	6e-05	0.00151	0.00014	0.00242	0.00012

## Sheet: Fig. 4
		T1 (s)			polarization (%)			SNR
	biological repeat	D2O filtr.	D2O	H2O	D2O filtr.	D2O	H2O	D2O filtr.	D2O	H2O
	1	159.31	165.78	78.43	0.3161	0.3622	0.2833	237.208	400.721	136.349
	2	164.81	154.48	75.56	0.2823	0.3332	0.2455	218.508	334.132	169.976
	3		141.17	77.31		0.3729	0.2441		361.062	163.851

## Sheet: Fig. S1
	INEPT delay (s)	integral (a.u.)	enhancement		normal spectrum (a.u.)
	0.01	2052.16	0.0734931		27923.2
	0.015	3799.21	0.136059
	0.02	6568.32	0.235228
	0.025	9231.54	0.330605
	0.03	13778	0.493425
	0.035	18077.4	0.647398
	0.04	23221.1	0.831607
	0.045	29294.7	1.04912
	0.05	34247.6	1.22649
	0.055	40391.4	1.44652
	0.06	44534.3	1.59489
	0.065	48840.4	1.7491
	0.07	53694.3	1.92293
	0.075	56730.2	2.03165
	0.08	62381.6	2.23404
	0.085	64261.5	2.30137
	0.09	65801.6	2.35652
	0.095	66651.7	2.38697
	0.1	64517	2.31052
	0.105	62524.5	2.23916
	0.11	60111.8	2.15276
	0.115	57231.8	2.04962
	0.12	55365.1	1.98276
	0.125	51281	1.8365
	0.13	45779.1	1.63947
	0.135	40722	1.45836
	0.14	35552	1.27321
	0.145	28713.6	1.02831
	0.15	23240.8	0.832312
	0.155	18504.7	0.6627
	0.16	13585	0.486513
	0.165	8520.84	0.305153
	0.17	4772.61	0.170919
	0.175	2015.12	0.0721666
	0.18	-925.339	-0.0331387
	0.185	-3474.85	-0.124443
	0.19	-4068.77	-0.145713
	0.195	-3648.54	-0.130663
	0.2	-3296.33	-0.11805
	0.205	-2014.1	-0.07213
	0.21	-389.041	-0.0139325

## Sheet: Fig. S2
	sample	477	478	484	485	486	483	487	488
	type	D2O filtr.	D2O filtr.	D2O	D2O	D2O	H2O	H2O	H2O
	time (s)	lactate SNR (a.u.)	lactate SNR (a.u.)	lactate SNR (a.u.)	lactate SNR (a.u.)	lactate SNR (a.u.)	lactate SNR (a.u.)	lactate SNR (a.u.)	lactate SNR (a.u.)
	2	66.3706	48.9021	124.483	93.5903	94.5269	42.2038	72.8351	72.4658
	4	117.743	78.1454	210.61	169.234	167.235	72.7985	114.063	104.638
	6	142.289	113.014	283.187	223.63	221.815	83.5696	124.547	121.033
	8	169.412	136.014	319.957	259.984	259.474	88.2644	135.634	133.07
	10	189.663	151.636	344.874	286.087	281.042	87.0616	146.009	139.83
	12	192.323	172.328	349.976	296.378	297.063	98.0353	150.708	134.402
	14	205.307	183.938	369.197	307.467	318.125	105.085	162.994	145.353
	16	221.567	192.178	375.354	315.841	336.836	115.22	159.131	152.361
	18	220.414	198.827	375.436	326.525	347.253	118.907	169.459	163.851
	20	222.812	205.866	400.721	334.132	347.366	114.593	159.928	162.485
	22	227.564	211.649	398.949	329.977	361.062	111.777	154.616	150.529
	24	221.536	214.686	389.598	320.752	354.822	114.704	156.98	155.217
	26	235.299	216.053	376.57	314.593	355.179	116.445	156.108	153.332
	28	237.208	218.508	387.691	327.996	354.094	126.282	160.861	148.96
	30	230.618	210.085	373.513	310.913	342.778	130.925	162.617	149.924
	32	218.047	213.782	368.185	306.693	334.709	134.684	169.976	151.939
	34	223.836	212.222	372.583	301.702	320.871	136.349	168.811	151.506
	36	219.984	206.404	378.068	287.755	317.062	128.765	155.192	152.582
	38	222.681	201.272	358.243	285.05	313.184	124.499	150.839	144.416
	40	235.946	200.577	348.339	282.549	300.698	125.001	146.445	144.806
	42	225.932	193.548	341.208	276.124	300.694	120.961	142.446	137.535
	44	212.335	194.784	329.549	260.199	293.514	120.443	141.307	138.747
	46	202.875	188.514	327.308	254.741	284.553	125.868	133.326	133.906
	48	202.054	180.796	320.38	241.637	277.086	124.411	131.33	127.234
	50	204.444	176.163	303.804	243.432	271.239	128.125	130.873	125.981
	52	203.424	168.513	298.014	244.902	266.386	132.664	128.34	120.782
	54	196.238	170.834	294.356	236.585	252.319	128.382	126.297	115.796
	56	195.389	162.913	285.618	223.751	245.935	128.568	122.672	115.472
	58	192.894	157.614	277.878	213.541	237.421	120.446	120.391	115.607
	60	178.246	154.599	273.378	208.751	225.773	110.329	115.1	115.065
	62	167.694	154.667	259.551	202.555	220.87	106.968	111.558	110.501
	64	166.79	152.09	253.737	200.785	218.836	101.045	110.268	108.022
	66	159.219	145.22	253.369	191.588	208.873	95.9848	104.706	106.281
	68	159.81	139.059	242.458	185.598	204.387	91.0808	101.181	101.88
	70	160.627	133.679	239.4	172.427	194.761	91.5937	95.9304	98.1247
	72	157.832	124.742	229.329	167.692	186.749	87.8718	95.1136	91.0616
	74	158.943	123.189	209.583	158.655	175.738	82.7198	91.6123	89.1474
	76	151.818	116.911	210.846	157.589	173.775	80.7763	87.4669	86.5856
	78	148.327	117.144	204.593	150.29	163.099	76.8247	84.8726	81.7458
	80	143.856	110.689	195.251	144.322	165.478	74.9957	80.849	80.5441
	82	140.375	104.291	187.004	140.855	157.216	73.6892	78.3509	77.4316
	84	135.548	105.84	174.774	133.559	153.937	73.345	73.9818	75.1523
	86	125.755	100.137	173.301	132.995	145.438	72.751	73.5958	73.8879
	88	117.142	97.4465	162.957	125.056	138.354	72.4925	69.7517	70.4513
	90	112.847	97.9821	157.891	119.388	134.901	68.7033	66.14	66.5384
	92	109.343	94.1745	159.594	118.159	131.126	68.5965	65.3631	64.6503
	94	105.488	90.5932	154.604	112.46	128.974	66.5817	60.7775	60.2538
	96	100.883	88.097	144.145	110.123	123.216	62.9371	59.2803	57.8097
	98	100.374	84.9254	139.509	105.646	121.799	60.641	56.9927	56.3447
	100	92.4354	84.5055	137.995	102.353	116.562	59.9929	55.4606	53.9886
	102	89.4027	78.7187	129.832	96.3158	111.807	56.4455	51.7427	52.7036
	104	88.6496	77.8286	129.542	92.6117	109.712	53.4143	51.2925	49.2435
	106	88.2407	75.1978	124.658	91.9003	103.653	52.2079	47.4935	49.6872
	108	87.5603	71.9367	119.031	87.9982	96.7504	50.1141	48.7909	46.4394
	110	84.4666	68.4961	110.975	82.0309	96.0836	49.0708	44.7487	44.6362
	112	83.5757	68.2059	109.849	79.3895	93.6887	45.2759	43.7999	43.3139
	114	78.7366	63.9476	106.6	77.516	88.253	42.8876	40.4554	42.562
	116	79.1413	62.4179	102.035	74.5582	85.4697	40.8646	39.4081	40.5841
	118	75.3199	57.3714	100.139	72.709	83.3338	39.8623	37.7699	37.3925
	120	73.1326	56.6865	95.8405	66.1053	81.5728	38.4456	37.5709	38.1083
	122	70.0689	54.3201	91.1722	64.8799	79.6427	36.6881	35.0958	36.4025
	124	71.0218	51.4254	90.0185	64.699	72.6353	34.1196	34.6436	33.8948
	126	66.9584	50.1754	85.8765	62.9635	71.6542	34.0796	32.9198	31.7679
	128	65.2246	47.3575	79.6443	58.9999	68.3879	32.1602	32.0195	31.9341
	130	64.1131	46.0797	80.5407	58.3065	65.5011	31.4096	30.8936	30.8193
	132	59.966	45.2587	76.3071	53.781	64.305	28.7662	29.3641	29.1999
	134	57.184	42.0893	74.6738	52.7385	60.9235	28.0588	28.3712	27.5867
	136	55.6062	40.2385	72.3122	52.3896	59.9317	25.9137	26.4286	27.1015
	138	51.6426	39.744	67.7448	48.0437	57.4821	25.5392	26.0264	25.9345
	140	50.7942	36.9056	67.7405	46.6258	54.9566	25.3892	24.8394	24.8366
	142	49.4999	36.0487	64.9543	44.6952	53.9583	23.3472	23.5969	23.6655
	144	46.1416	34.489	63.8566	43.6561	52.2977	21.7687	22.734	23.0365
	146	44.4523	33.4891	59.6773	41.2468	49.5276	20.7344	21.477	22.6177
	148	41.4986	31.1536	57.9778	40.5416	47.2961	20.4008	21.3589	21.3543
	150	40.3074	30.3529	56.2041	39.1259	44.5379	18.7659	18.823	21.7063
	152	39.5284	28.7407	54.827	37.7591	44.6505	18.4179	19.2275	20.4218
	154	38.5796	27.8284	50.3547	36.0227	42.21	16.7567	18.0341	19.643
	156	36.5932	27.6257	50.7597	36.0451	40.8586	17.16	17.4963	17.4808
	158	34.3174	25.7038	48.9057	33.7478	39.078	16.1937	16.7232	18.15
	160	34.179	25.2866	48.5074	32.8262	37.1568	15.2731	16.6057	17.0498
	162	32.6148	24.4381	47.1867	32.1965	36.2705	15.0853	15.288	16.604
	164	30.6461	23.1946	45.0416	29.0015	35.5126	14.1912	15.1136	15.7921
	166	30.9662	20.9655	44.778	29.4201	33.7361	13.7047	13.945	14.2425
	168	29.2479	21.3253	40.8881	27.7269	32.6335	12.808	13.6822	13.756
	170	28.0429	20.9537	42.6006	25.8719	31.7401	12.4182	13.233	13.6609
	172	27.9179	20.4837	39.2026	26.5795	30.2209	11.7187	13.9942	13.516
	174	25.8749	19.6034	39.0856	23.569	28.19	10.8753	12.765	12.5732
	176	24.3955	18.5053	36.1056	23.4384	27.9677	10.9542	11.6797	12.3647
	178	22.7933	17.6359	35.6276	23.0687	26.6714	11.4403	11.6851	12.344
	180	22.4208	16.3529	34.619	21.7716	25.7642	9.91743	10.7273	11.5899
	182	21.9934	16.8764	32.9009	21.4723	24.8183	10.1444	10.0822	11.356
	184	21.8099	16.227	32.5969	19.7189	23.1607	8.24702	10.1434	11.0695
	186	20.8678	15.5698	31.9947	19.5667	22.5786	8.6711	9.95356	9.61214
	188	19.3651	15.26	30.2688	19.2681	22.0606	8.30231	9.06535	9.4775
	190	18.4824	14.3599	29.8277	17.8673	21.4191	7.80384	8.96234	9.54021
	192	18.0569	13.7149	27.6667	17.3104	21.2051	8.13216	8.60581	9.26831
	194	16.5073	12.6086	28.2664	16.3051	19.7674	7.36094	8.2537	7.94947
	196	16.0285	12.7883	26.8851	16.584	18.7522	7.19596	8.01299	8.01217
	198	16.8333	11.956	26.9218	15.2189	17.5884	6.90295	7.2478	7.57712
	200	15.8573	11.6306	25.8074	14.7674	18.2175	6.51077	7.70887	7.47122
	202	14.9368	11.1793	24.726	14.6779	17.3385	5.73627	6.47697	7.14122
	204	13.7394	11.5153	24.1129	14.2762	16.726	5.97805	6.91016	6.51276
	206	13.377	9.73101	23.1838	12.7805	16.3413	5.91004	6.94584	7.56189
	208	12.8162	10.0985	22.0066	12.2019	15.6987	4.81692	5.60279	6.51391
	210	11.7211	9.787	21.6	12.4057	15.1617	5.94111	5.81956	6.38008
	212	12.7061	8.6952	20.179	11.7428	14.2563	4.78247	5.07797	6.30795
	214	12.0112	8.71239	19.8496	11.8516	13.4034	4.8713	4.79001	6.34887
	216	11.2422	8.57921	19.5161	11.1278	13.1574	4.77904	5.10831	6.11217
	218	10.6076	8.37132	18.2802	10.9787	12.0384	5.48562	4.8455	5.51727
	220	10.4519	7.8175	19.1096	9.97566	12.4892	3.96196	4.69358	5.19591
	222	10.1201	7.04668	18.5118	9.91223	11.8751	4.67287	4.57076	4.74766
	224	8.63808	7.61144	17.1338	9.27944	11.3658	3.5017	4.41788	4.80923
	226	8.73492	7.16101	16.2864	8.38343	11.5335	4.11037	4.82166	4.34678
	228	8.11385	7.21352	16.797	7.80034	10.7983	3.04742	3.23065	4.44442
	230	8.69103	6.95858	15.3278	8.43301	10.7004	3.63814	4.43851	3.94553
	232	8.65502	6.12944	14.4188	9.04978	10.714	3.45247	3.67083	4.74432
	234	7.75694	5.99796	14.8381	7.75659	9.4087	3.73833	3.81474	3.79197
	236	7.86553	5.73561	13.6042	8.19877	8.81899	3.49389	3.97972	3.95093
	238	7.48485	5.80261	13.9689	7.54965	8.24593	3.24043	3.11519	4.09342
	240	6.72448	5.71113	12.5425	6.94455	8.40676	3.20941	3.42569	4.29857
	242	6.90594	4.98654	12.8308	6.67734	8.56243	3.23598	3.47942	3.85384
	244	6.96172	5.58142	12.2968	6.99523	8.02021	2.9422	3.01256	3.62186
	246	6.36754	4.88946	12.1685	6.50324	7.431	2.57999	1.76272	3.83311
	248	5.29398	4.90125	11.2136	5.97044	7.25049	2.66619	3.16342	3.78093
	250	5.19278	4.73589	9.71101	5.7193	7.63663	2.56617	2.32095	2.92157
	252	6.20294	3.87984	10.6754	5.41529	6.51711	2.50267	2.70845	2.97732
	254	4.77594	4.03444	11.0528	5.70564	6.99173	2.3732	2.6297	2.79707
	256	5.08444	4.03724	10.0414	4.78618	6.91538	1.60888	2.31595	2.40518
	258	4.72405	3.83529	9.69368	5.42724	6.61327	2.95819	2.35438	2.44025
	260	4.36552	4.06894	9.25607	4.72306	6.4693	1.548	1.8929	2.94752
	262	3.96814	3.48963	9.00835	3.53802	6.47119	1.97596	2.83917	3.0298
	264	4.57439	3.86728	9.00278	4.31718	5.83254	1.32591	2.27236	2.67795
	266	4.24602	3.50109	7.695	4.23055	5.36815	1.79643	2.38091	2.80658
	268	3.60921	3.39224	8.16334	3.80304	5.02335	2.01373	1.821	2.55841
	270	4.41724	3.4293	7.99802	3.73424	5.22217	1.90045	1.74756	2.1478
	272	4.01974	3.15104	7.00978	3.39993	6.24006	1.89372	2.40741	1.73452
	274	3.76537	2.94817	6.8243	3.88306	4.55131	1.75965	1.72301	1.61505
	276	3.39074	3.03409	6.99864	3.5011	4.50361	1.12967	1.15662	2.36279
	278	3.48127	2.66518	6.31339	3.31797	4.37466	1.94559	2.08878	2.15765
	280	3.06335	3.31416	6.21582	3.21205	3.71348	1.29447	1.57231	1.69748
	282	3.47508	2.28591	6.03699	3.39965	4.43692	1.28615	1.11093	1.64324
	284	2.43317	2.99481	6.4464	2.95784	3.9631	0.96499	1.53466	1.70421
	286	2.455	2.09069	5.8716	2.73229	3.2297	1.85332	1.36414	1.87783
	288	2.49593	2.11272	6.06033	2.5866	3.71154	1.03732	2.11207	1.76456
	290	2.84217	2.08416	5.40311	2.15028	4.08407	0.90377	1.11913	1.53947
	292	2.83319	2.17852	5.4702	2.91061	3.8957	1.29274	1.12035	1.51675
	294	2.15923	2.40893	5.0387	2.84239	3.40088	1.39009	1.46163	1.41248
	296	2.94019	2.30386	4.64974	2.65158	2.37742	1.19234	1.49078	1.71134
	298	2.48294	1.26377	4.13963	2.12809	3.41943	0.64721	0.84734	1.65914
	300	2.23811	2.31052	4.11455	2.53896	2.70997	1.13123	0.87238	-0.59499
	302	1.64806	2.00267	4.19978	1.96972	2.57072	1.59519	0.90832	1.62428
	304	1.96283	1.79631	3.37801	2.38398	2.90334	-0.93785	1.70148	1.31284
	306	1.26219	1.786	3.90488	2.09208	2.71914	1.12832	1.37137	1.55062
	308	2.0155	1.66465	3.7199	2.32179	2.40652	0.85384	0.9376	0.91965
	310	2.152	1.64832	3.57719	1.54217	2.61654	-0.85032	-0.78084	1.21752
	312	2.30749	1.53898	2.91797	2.21205	1.93894	1.04627	1.05178	0.72781
	314	1.10861	1.3398	2.7546	1.52103	1.59653	1.4106	-0.87994	1.39146
	316	1.56669	1.7992	3.32255	1.48232	1.65665	0.70707	1.09486	1.01887
	318	1.74065	1.25798	3.18232	1.05925	2.35402	0.94406	0.91465	1.19361
	320	1.72346	1.48911	3.00727	1.7756	1.53175	0.98294	0.8931	0.92042
	322	1.86651	-0.71855	3.37911	1.6086	2.05893	0.95484	0.61805	0.75168
	324	1.14403	0.93687	2.87655	1.08244	2.13158	-0.67311	-0.86929	1.54748
	326	1.05137	0.9198	1.95332	1.4361	1.60693	0.69892	0.66088	1.05563
	328	1.05269	0.79918	2.42274	1.00141	1.53364	0.87508	-0.86634	1.02679
	330	1.64988	1.38499	2.84225	1.34413	1.59755	0.64425	0.91496	1.27643
	332	1.47405	0.96367	2.39811	1.42462	1.06501	-0.71961	-0.91147	0.76093
	334	1.30685	0.84631	2.29016	0.92451	2.19173	1.08796	0.68288	-0.77665
	336	1.93095	1.15811	2.26519	1.05033	1.91225	-1.07433	1.24721	0.66135
	338	0.91213	0.93951	2.44791	0.93614	1.02464	-0.94718	0.68038	1.19138
	340	1.13618	0.73801	2.17115	1.39869	0.95197	0.8149	0.91966	1.57312
	342	1.01585	1.2014	2.07951	1.28113	1.73574	-0.95939	0.73893	1.00785
	344	1.00267	0.99858	2.15571	0.91783	1.07798	1.01169	-0.79627	0.85486
	346	0.99332	1.12014	1.93849	1.24814	1.26778	0.82186	-0.98951	1.20415
	348	0.99562	0.97015	1.56503	-0.7612	1.77583	0.58066	0.64931	0.98682
	350	1.4296	1.69836	1.79208	0.87143	1.32011	0.80204	-0.98643	0.93314
	352	1.1901	1.02798	1.64425	0.89673	1.40625	1.21385	-1.00274	-0.78154
	354	1.50786	1.14045	1.95581	0.6706	1.6995	-0.75127	1.5386	1.00202
	356	-0.93804	-0.81163	1.4063	0.68769	0.98776	0.88683	0.83542	-0.66251
	358	0.93751	0.79046	1.21768	1.13843	-0.9946	-0.61823	-1.13082	-1.24168
	360	1.09753	-0.84171	1.20637	0.99476	1.33098	-0.69069	-0.86953	0.85829
	362	0.90975	-0.62761	1.56417	-1.04184	1.14544	0.82668	0.59857	0.87062
	364	1.0862	0.79116	1.26135	-0.99695	1.59013	0.61407	0.98008	0.90747
	366	-1.2137	0.588	1.72524	1.16706	0.9497	1.35386	0.81399	-0.78041
	368	1.12703	-1.13429	1.39499	1.2865	1.27697	-0.86875	-0.84253	0.98335
	370	-1.03218	-0.77572	1.42489	0.97688	1.25604	0.90402	0.92094	0.84294
	372	-1.15408	1.03177	1.54225	1.30116	0.9589	0.7288	0.88381	1.06199
	374	0.60601	0.97774	1.40088	0.66246	1.19144	1.00989	-1.07036	-0.94237
	376	0.56315	0.99276	1.30968	0.74693	1.06192	-0.68783	0.8338	-0.73622
	378	0.66483	1.23167	1.24054	1.11716	1.66356	-0.71582	0.85098	-1.0974
	380	1.03501	0.723	0.85452	-1.12669	0.95241	0.78251	-0.71294	-0.72002
	382	0.80229	1.03045	-0.55149	0.6102	0.99097	-0.71814	0.93722	0.91583

## Sheet: Fig. S3
	sample #H			sample #D
	Figure A	@256 mT		Figure B	@12 mT
	LF time (s)	intensity (a.u.)		LF time (s)	intensity (a.u.)
	0	-88133.5		0	-112359
	1	-86619.7		1	-107837
	2	-83485.6		2	-106351
	4	-81765.7		4	-103481
	6	-78323.9		6	-101558
	10	-71740.3		10	-96223.3
	15	-65223.1		15	-90511.7
	20	-60148.3		20	-85829.4
	25	-53583.4		25	-81542.4
	30	-48142.9		30	-76453.6
	40	-38965.2		40	-68251.8
	50	-33222.6		50	-60948.8
	70	-20866.9		70	-48654.6
	100	-10452		100	-33577.7
	200	-1782.65		200	-9544.29
	400	887.818		350	-414.393

## Sheet: Fig. S5A
	Temperature (K)	S_Py/S_PyH
	283	7.9
	293	10.37
	303	14.31
	313	18.01
	323	23.77
	333	28.59

## Sheet: Fig. S5B
	Hydrated-only Decay			Population-Weighted			Pyruvate-only Decay
	Mixing Time (s)	Signal (a.u.)		Mixing Time (s)	Signal (a.u.)		Mixing Time (s)	Signal (a.u.)
	0	-1		0	-1		0	-1
	1	-0.990025		1	-0.998063		1	-0.9986
	2	-0.9801		2	-0.996129		2	-0.997202
	3	-0.970224		3	-0.994196		3	-0.995804
	4	-0.960397		4	-0.992265		4	-0.994408
	5	-0.95062		5	-0.990336		5	-0.993012
	6	-0.940891		6	-0.988409		6	-0.991618
	7	-0.931211		7	-0.986483		7	-0.990224
	8	-0.921579		8	-0.98456		8	-0.988831
	9	-0.911995		9	-0.982638		9	-0.98744
	10	-0.902459		10	-0.980719		10	-0.986049
	11	-0.89297		11	-0.978801		11	-0.984659
	12	-0.883529		12	-0.976885		12	-0.98327
	13	-0.874135		13	-0.97497		13	-0.981883
	14	-0.864788		14	-0.973058		14	-0.980496
	15	-0.855487		15	-0.971148		15	-0.97911
	16	-0.846233		16	-0.969239		16	-0.977725
	17	-0.837025		17	-0.967332		17	-0.976341
	18	-0.827862		18	-0.965427		18	-0.974958
	19	-0.818746		19	-0.963524		19	-0.973576
	20	-0.809675		20	-0.961623		20	-0.972195
	21	-0.800649		21	-0.959724		21	-0.970815
	22	-0.791668		22	-0.957826		22	-0.969436
	23	-0.782732		23	-0.95593		23	-0.968058
	24	-0.773841		24	-0.954036		24	-0.966681
	25	-0.764994		25	-0.952144		25	-0.965304
	26	-0.756191		26	-0.950254		26	-0.963929
	27	-0.747432		27	-0.948366		27	-0.962555
	28	-0.738716		28	-0.946479		28	-0.961182
	29	-0.730045		29	-0.944594		29	-0.959809
	30	-0.721416		30	-0.942712		30	-0.958438
	31	-0.71283		31	-0.94083		31	-0.957068
	32	-0.704288		32	-0.938951		32	-0.955698
	33	-0.695787		33	-0.937074		33	-0.95433
	34	-0.68733		34	-0.935198		34	-0.952962
	35	-0.678914		35	-0.933324		35	-0.951595
	36	-0.67054		36	-0.931452		36	-0.95023
	37	-0.662209		37	-0.929582		37	-0.948865
	38	-0.653918		38	-0.927714		38	-0.947501
	39	-0.645669		39	-0.925847		39	-0.946139
	40	-0.637462		40	-0.923982		40	-0.944777
	41	-0.629295		41	-0.922119		41	-0.943416
	42	-0.621168		42	-0.920258		42	-0.942056
	43	-0.613083		43	-0.918399		43	-0.940697
	44	-0.605038		44	-0.916541		44	-0.939339
	45	-0.597032		45	-0.914686		45	-0.937982
	46	-0.589067		46	-0.912832		46	-0.936626
	47	-0.581142		47	-0.910979		47	-0.935271
	48	-0.573256		48	-0.909129		48	-0.933916
	49	-0.565409		49	-0.907281		49	-0.932563
	50	-0.557602		50	-0.905434		50	-0.931211
	51	-0.549833		51	-0.903589		51	-0.929859
	52	-0.542103		52	-0.901746		52	-0.928509
	53	-0.534412		53	-0.899904		53	-0.92716
	54	-0.526759		54	-0.898064		54	-0.925811
	55	-0.519144		55	-0.896227		55	-0.924463
	56	-0.511567		56	-0.894391		56	-0.923117
	57	-0.504029		57	-0.892556		57	-0.921771
	58	-0.496527		58	-0.890724		58	-0.920426
	59	-0.489063		59	-0.888893		59	-0.919082
	60	-0.481636		60	-0.887064		60	-0.91774
	61	-0.474247		61	-0.885237		61	-0.916398
	62	-0.466894		62	-0.883411		62	-0.915057
	63	-0.459578		63	-0.881588		63	-0.913717
	64	-0.452298		64	-0.879766		64	-0.912377
	65	-0.445055		65	-0.877946		65	-0.911039
	66	-0.437847		66	-0.876127		66	-0.909702
	67	-0.430676		67	-0.874311		67	-0.908366
	68	-0.423541		68	-0.872496		68	-0.90703
	69	-0.416441		69	-0.870683		69	-0.905696
	70	-0.409376		70	-0.868871		70	-0.904362
	71	-0.402347		71	-0.867062		71	-0.90303
	72	-0.395353		72	-0.865254		72	-0.901698
	73	-0.388393		73	-0.863448		73	-0.900367
	74	-0.381469		74	-0.861643		74	-0.899038
	75	-0.374579		75	-0.859841		75	-0.897709
	76	-0.367723		76	-0.85804		76	-0.896381
	77	-0.360901		77	-0.856241		77	-0.895054
	78	-0.354114		78	-0.854444		78	-0.893728
	79	-0.34736		79	-0.852648		79	-0.892402
	80	-0.34064		80	-0.850854		80	-0.891078
	81	-0.333954		81	-0.849062		81	-0.889755
	82	-0.327301		82	-0.847271		82	-0.888433
	83	-0.320681		83	-0.845483		83	-0.887111
	84	-0.314094		84	-0.843696		84	-0.885791
	85	-0.30754		85	-0.841911		85	-0.884471
	86	-0.301018		86	-0.840127		86	-0.883152
	87	-0.294529		87	-0.838345		87	-0.881835
	88	-0.288073		88	-0.836565		88	-0.880518
	89	-0.281649		89	-0.834787		89	-0.879202
	90	-0.275256		90	-0.83301		90	-0.877887
	91	-0.268896		91	-0.831236		91	-0.876573
	92	-0.262567		92	-0.829462		92	-0.87526
	93	-0.25627		93	-0.827691		93	-0.873948
	94	-0.250005		94	-0.825921		94	-0.872636
	95	-0.24377		95	-0.824153		95	-0.871326
	96	-0.237567		96	-0.822387		96	-0.870016
	97	-0.231394		97	-0.820622		97	-0.868708
	98	-0.225253		98	-0.81886		98	-0.8674
	99	-0.219142		99	-0.817098		99	-0.866093
	100	-0.213061		100	-0.815339		100	-0.864788
	101	-0.207011		101	-0.813581		101	-0.863483
	102	-0.200991		102	-0.811825		102	-0.862179
	103	-0.195001		103	-0.810071		103	-0.860876
	104	-0.189041		104	-0.808318		104	-0.859574
	105	-0.183111		105	-0.806567		105	-0.858272
	106	-0.17721		106	-0.804818		106	-0.856972
	107	-0.171339		107	-0.80307		107	-0.855673
	108	-0.165497		108	-0.801324		108	-0.854374
	109	-0.159684		109	-0.79958		109	-0.853076
	110	-0.1539		110	-0.797838		110	-0.85178
	111	-0.148145		111	-0.796097		111	-0.850484
	112	-0.142418		112	-0.794358		112	-0.849189
	113	-0.13672		113	-0.79262		113	-0.847895
	114	-0.131051		114	-0.790885		114	-0.846602
	115	-0.12541		115	-0.789151		115	-0.84531
	116	-0.119797		116	-0.787418		116	-0.844019
	117	-0.114212		117	-0.785687		117	-0.842728
	118	-0.108655		118	-0.783958		118	-0.841439
	119	-0.103125		119	-0.782231		119	-0.84015
	120	-0.0976233		120	-0.780505		120	-0.838863
	121	-0.0921489		121	-0.778781		121	-0.837576
	122	-0.0867017		122	-0.777059		122	-0.83629
	123	-0.0812818		123	-0.775338		123	-0.835005
	124	-0.0758889		124	-0.773619		124	-0.833721
	125	-0.0705229		125	-0.771902		125	-0.832438
	126	-0.0651836		126	-0.770186		126	-0.831155
	127	-0.059871		127	-0.768472		127	-0.829874
	128	-0.0545848		128	-0.76676		128	-0.828594
	129	-0.0493251		129	-0.765049		129	-0.827314
	130	-0.0440916		130	-0.76334		130	-0.826035
	131	-0.0388841		131	-0.761632		131	-0.824758
	132	-0.0337027		132	-0.759927		132	-0.823481
	133	-0.0285471		133	-0.758223		133	-0.822205
	134	-0.0234172		134	-0.75652		134	-0.82093
	135	-0.0183128		135	-0.754819		135	-0.819655
	136	-0.013234		136	-0.75312		136	-0.818382
	137	-0.00818046		137	-0.751423		137	-0.81711
	138	-0.00315214		138	-0.749727		138	-0.815838
	139	0.0018511		139	-0.748033		139	-0.814568
	140	0.00682939		140	-0.74634		140	-0.813298
	141	0.0117829		141	-0.744649		141	-0.812029
	142	0.0167116		142	-0.74296		142	-0.810761
	143	0.0216158		143	-0.741272		143	-0.809494
	144	0.0264955		144	-0.739586		144	-0.808228
	145	0.0313509		145	-0.737902		145	-0.806962
	146	0.036182		146	-0.736219		146	-0.805698
	147	0.0409891		147	-0.734538		147	-0.804434
	148	0.0457722		148	-0.732858		148	-0.803172
	149	0.0505314		149	-0.73118		149	-0.80191
	150	0.0552669		150	-0.729504		150	-0.800649
	151	0.0599788		151	-0.727829		151	-0.799389
	152	0.0646671		152	-0.726156		152	-0.79813
	153	0.0693321		153	-0.724485		153	-0.796872
	154	0.0739739		154	-0.722815		154	-0.795614
	155	0.0785924		155	-0.721147		155	-0.794358
	156	0.083188		156	-0.71948		156	-0.793102
	157	0.0877606		157	-0.717816		157	-0.791847
	158	0.0923104		158	-0.716152		158	-0.790594
	159	0.0968375		159	-0.71449		159	-0.789341
	160	0.101342		160	-0.71283		160	-0.788089
	161	0.105824		161	-0.711172		161	-0.786837
	162	0.110284		162	-0.709515		162	-0.785587
	163	0.114721		163	-0.70786		163	-0.784337
	164	0.119137		164	-0.706206		164	-0.783089
	165	0.12353		165	-0.704554		165	-0.781841
	166	0.127901		166	-0.702903		166	-0.780594
	167	0.132251		167	-0.701255		167	-0.779348
	168	0.136579		168	-0.699607		168	-0.778103
	169	0.140885		169	-0.697962		169	-0.776859
	170	0.14517		170	-0.696317		170	-0.775616
	171	0.149434		171	-0.694675		171	-0.774373
	172	0.153676		172	-0.693034		172	-0.773131
	173	0.157897		173	-0.691395		173	-0.771891
	174	0.162097		174	-0.689757		174	-0.770651
	175	0.166276		175	-0.688121		175	-0.769412
	176	0.170434		176	-0.686486		176	-0.768174
	177	0.174572		177	-0.684853		177	-0.766936
	178	0.178688		178	-0.683222		178	-0.7657
	179	0.182785		179	-0.681592		179	-0.764464
	180	0.186861		180	-0.679964		180	-0.76323
	181	0.190916		181	-0.678337		181	-0.761996
	182	0.194952		182	-0.676712		182	-0.760763
	183	0.198967		183	-0.675088		183	-0.759531
	184	0.202962		184	-0.673466		184	-0.7583
	185	0.206937		185	-0.671846		185	-0.757069
	186	0.210893		186	-0.670227		186	-0.75584
	187	0.214828		187	-0.66861		187	-0.754611
	188	0.218744		188	-0.666994		188	-0.753383
	189	0.222641		189	-0.66538		189	-0.752156
	190	0.226518		190	-0.663768		190	-0.75093
	191	0.230376		191	-0.662157		191	-0.749705
	192	0.234214		192	-0.660547		192	-0.748481
	193	0.238034		193	-0.658939		193	-0.747257
	194	0.241834		194	-0.657333		194	-0.746034
	195	0.245615		195	-0.655728		195	-0.744813
	196	0.249378		196	-0.654125		196	-0.743592
	197	0.253122		197	-0.652523		197	-0.742372
	198	0.256847		198	-0.650923		198	-0.741152
	199	0.260553		199	-0.649325		199	-0.739934
	200	0.264241		200	-0.647728		200	-0.738716
	201	0.267911		201	-0.646132		201	-0.7375
	202	0.271562		202	-0.644538		202	-0.736284
	203	0.275195		203	-0.642946		203	-0.735069
	204	0.27881		204	-0.641355		204	-0.733855
	205	0.282407		205	-0.639766		205	-0.732642
	206	0.285986		206	-0.638178		206	-0.731429
	207	0.289547		207	-0.636592		207	-0.730218
	208	0.293091		208	-0.635007		208	-0.729007
	209	0.296616		209	-0.633424		209	-0.727797
	210	0.300125		210	-0.631842		210	-0.726588
	211	0.303615		211	-0.630262		211	-0.72538
	212	0.307088		212	-0.628684		212	-0.724172
	213	0.310544		213	-0.627107		213	-0.722966
	214	0.313983		214	-0.625531		214	-0.72176
	215	0.317404		215	-0.623957		215	-0.720555
	216	0.320809		216	-0.622385		216	-0.719351
	217	0.324196		217	-0.620814		217	-0.718148
	218	0.327567		218	-0.619244		218	-0.716946
	219	0.330921		219	-0.617677		219	-0.715745
	220	0.334258		220	-0.61611		220	-0.714544
	221	0.337578		221	-0.614545		221	-0.713344
	222	0.340882		222	-0.612982		222	-0.712145
	223	0.344169		223	-0.61142		223	-0.710947
	224	0.34744		224	-0.60986		224	-0.70975
	225	0.350695		225	-0.608301		225	-0.708554
	226	0.353933		226	-0.606744		226	-0.707358
	227	0.357156		227	-0.605188		227	-0.706163
	228	0.360362		228	-0.603634		228	-0.704969
	229	0.363552		229	-0.602081		229	-0.703776
	230	0.366726		230	-0.60053		230	-0.702584
	231	0.369885		231	-0.59898		231	-0.701393
	232	0.373028		232	-0.597432		232	-0.700202
	233	0.376155		233	-0.595885		233	-0.699012
	234	0.379266		234	-0.59434		234	-0.697824
	235	0.382362		235	-0.592796		235	-0.696636
	236	0.385443		236	-0.591254		236	-0.695448
	237	0.388508		237	-0.589713		237	-0.694262
	238	0.391557		238	-0.588174		238	-0.693076
	239	0.394592		239	-0.586636		239	-0.691892
	240	0.397612		240	-0.585099		240	-0.690708
	241	0.400616		241	-0.583565		241	-0.689525
	242	0.403605		242	-0.582031		242	-0.688342
	243	0.40658		243	-0.580499		243	-0.687161
	244	0.40954		244	-0.578969		244	-0.68598
	245	0.412485		245	-0.57744		245	-0.684801
	246	0.415415		246	-0.575913		246	-0.683622
	247	0.41833		247	-0.574387		247	-0.682443
	248	0.421232		248	-0.572862		248	-0.681266
	249	0.424118		249	-0.571339		249	-0.68009
	250	0.42699		250	-0.569818		250	-0.678914
	251	0.429848		251	-0.568298		251	-0.677739
	252	0.432692		252	-0.566779		252	-0.676565
	253	0.435521		253	-0.565262		253	-0.675392
	254	0.438337		254	-0.563747		254	-0.67422
	255	0.441138		255	-0.562233		255	-0.673048
	256	0.443925		256	-0.56072		256	-0.671877
	257	0.446699		257	-0.559209		257	-0.670707
	258	0.449458		258	-0.557699		258	-0.669538
	259	0.452204		259	-0.556191		259	-0.66837
	260	0.454936		260	-0.554684		260	-0.667203
	261	0.457655		261	-0.553178		261	-0.666036
	262	0.46036		262	-0.551675		262	-0.66487
	263	0.463051		263	-0.550172		263	-0.663705
	264	0.465729		264	-0.548671		264	-0.662541
	265	0.468394		265	-0.547172		265	-0.661378
	266	0.471045		266	-0.545673		266	-0.660215
	267	0.473684		267	-0.544177		267	-0.659053
	268	0.476309		268	-0.542682		268	-0.657892
	269	0.478921		269	-0.541188		269	-0.656732
	270	0.481519		270	-0.539696		270	-0.655573
	271	0.484105		271	-0.538205		271	-0.654415
	272	0.486678		272	-0.536715		272	-0.653257
	273	0.489239		273	-0.535227		273	-0.6521
	274	0.491786		274	-0.533741		274	-0.650944
	275	0.494321		275	-0.532256		275	-0.649789
	276	0.496843		276	-0.530772		276	-0.648634
	277	0.499352		277	-0.52929		277	-0.647481
	278	0.501849		278	-0.527809		278	-0.646328
	279	0.504334		279	-0.52633		279	-0.645176
	280	0.506806		280	-0.524852		280	-0.644024
	281	0.509266		281	-0.523375		281	-0.642874
	282	0.511713		282	-0.5219		282	-0.641724
	283	0.514149		283	-0.520427		283	-0.640576
	284	0.516572		284	-0.518954		284	-0.639428
	285	0.518983		285	-0.517484		285	-0.63828
	286	0.521382		286	-0.516014		286	-0.637134
	287	0.523769		287	-0.514546		287	-0.635988
	288	0.526144		288	-0.51308		288	-0.634844
	289	0.528508		289	-0.511615		289	-0.6337
	290	0.530859		290	-0.510151		290	-0.632556
	291	0.533199		291	-0.508689		291	-0.631414
	292	0.535527		292	-0.507228		292	-0.630273
	293	0.537844		293	-0.505769		293	-0.629132
	294	0.540149		294	-0.504311		294	-0.627992
	295	0.542443		295	-0.502854		295	-0.626853
	296	0.544725		296	-0.501399		296	-0.625714
	297	0.546995		297	-0.499945		297	-0.624577
	298	0.549255		298	-0.498493		298	-0.62344
	299	0.551503		299	-0.497042		299	-0.622304
	300	0.55374		300	-0.495592		300	-0.621168
	301	0.555965		301	-0.494144		301	-0.620034
	302	0.55818		302	-0.492697		302	-0.6189
	303	0.560384		303	-0.491252		303	-0.617768
	304	0.562576		304	-0.489808		304	-0.616636
	305	0.564758		305	-0.488365		305	-0.615504
	306	0.566929		306	-0.486924		306	-0.614374
	307	0.569089		307	-0.485484		307	-0.613244
	308	0.571238		308	-0.484046		308	-0.612115
	309	0.573376		309	-0.482609		309	-0.610987
	310	0.575504		310	-0.481174		310	-0.60986
	311	0.577621		311	-0.479739		311	-0.608733
	312	0.579728		312	-0.478307		312	-0.607608
	313	0.581824		313	-0.476875		313	-0.606483
	314	0.58391		314	-0.475445		314	-0.605359
	315	0.585985		315	-0.474016		315	-0.604235
	316	0.58805		316	-0.472589		316	-0.603113
	317	0.590104		317	-0.471163		317	-0.601991
	318	0.592149		318	-0.469739		318	-0.60087
	319	0.594183		319	-0.468316		319	-0.59975
	320	0.596207		320	-0.466894		320	-0.59863
	321	0.598221		321	-0.465474		321	-0.597512
	322	0.600225		322	-0.464055		322	-0.596394
	323	0.602219		323	-0.462637		323	-0.595277
	324	0.604203		324	-0.461221		324	-0.59416
	325	0.606177		325	-0.459806		325	-0.593045
	326	0.608141		326	-0.458392		326	-0.59193
	327	0.610095		327	-0.45698		327	-0.590816
	328	0.61204		328	-0.455569		328	-0.589703
	329	0.613975		329	-0.45416		329	-0.588591
	330	0.6159		330	-0.452752		330	-0.587479
	331	0.617816		331	-0.451345		331	-0.586368
	332	0.619722		332	-0.44994		332	-0.585258
	333	0.621619		333	-0.448536		333	-0.584149
	334	0.623506		334	-0.447133		334	-0.58304
	335	0.625384		335	-0.445732		335	-0.581932
	336	0.627252		336	-0.444332		336	-0.580826
	337	0.629111		337	-0.442934		337	-0.579719
	338	0.630961		338	-0.441537		338	-0.578614
	339	0.632802		339	-0.440141		339	-0.577509
	340	0.634633		340	-0.438746		340	-0.576405
	341	0.636455		341	-0.437353		341	-0.575302
	342	0.638268		342	-0.435962		342	-0.5742
	343	0.640073		343	-0.434571		343	-0.573098
	344	0.641868		344	-0.433182		344	-0.571998
	345	0.643654		345	-0.431794		345	-0.570898
	346	0.645431		346	-0.430408		346	-0.569798
	347	0.6472		347	-0.429023		347	-0.5687
	348	0.648959		348	-0.427639		348	-0.567602
	349	0.65071		349	-0.426257		349	-0.566505
	350	0.652452		350	-0.424876		350	-0.565409
	351	0.654186		351	-0.423496		351	-0.564314
	352	0.65591		352	-0.422118		352	-0.563219
	353	0.657626		353	-0.420741		353	-0.562125
	354	0.659334		354	-0.419365		354	-0.561032
	355	0.661033		355	-0.417991		355	-0.55994
	356	0.662724		356	-0.416618		356	-0.558848
	357	0.664406		357	-0.415246		357	-0.557757
	358	0.66608		358	-0.413876		358	-0.556667
	359	0.667745		359	-0.412507		359	-0.555578
	360	0.669402		360	-0.411139		360	-0.554489
	361	0.671051		361	-0.409773		361	-0.553402
	362	0.672692		362	-0.408408		362	-0.552315
	363	0.674324		363	-0.407044		363	-0.551228
	364	0.675948		364	-0.405681		364	-0.550143
	365	0.677565		365	-0.40432		365	-0.549058
	366	0.679173		366	-0.402961		366	-0.547974
	367	0.680773		367	-0.401602		367	-0.546891
	368	0.682365		368	-0.400245		368	-0.545809
	369	0.683949		369	-0.398889		369	-0.544727
	370	0.685526		370	-0.397535		370	-0.543646
	371	0.687094		371	-0.396181		371	-0.542566
	372	0.688655		372	-0.394829		372	-0.541486
	373	0.690208		373	-0.393479		373	-0.540408
	374	0.691753		374	-0.39213		374	-0.53933
	375	0.69329		375	-0.390782		375	-0.538253
	376	0.69482		376	-0.389435		376	-0.537176
	377	0.696342		377	-0.38809		377	-0.536101
	378	0.697856		378	-0.386746		378	-0.535026
	379	0.699363		379	-0.385403		379	-0.533952
	380	0.700863		380	-0.384061		380	-0.532878
	381	0.702355		381	-0.382721		381	-0.531806
	382	0.703839		382	-0.381382		382	-0.530734
	383	0.705316		383	-0.380045		383	-0.529663
	384	0.706786		384	-0.378708		384	-0.528592
	385	0.708248		385	-0.377374		385	-0.527523
	386	0.709704		386	-0.37604		386	-0.526454
	387	0.711151		387	-0.374707		387	-0.525386
	388	0.712592		388	-0.373376		388	-0.524318
	389	0.714026		389	-0.372047		389	-0.523251
	390	0.715452		390	-0.370718		390	-0.522186
	391	0.716871		391	-0.369391		391	-0.52112
	392	0.718283		392	-0.368065		392	-0.520056
	393	0.719688		393	-0.36674		393	-0.518992
	394	0.721086		394	-0.365417		394	-0.517929
	395	0.722477		395	-0.364095		395	-0.516867
	396	0.723862		396	-0.362774		396	-0.515806
	397	0.725239		397	-0.361454		397	-0.514745
	398	0.726609		398	-0.360136		398	-0.513685
	399	0.727973		399	-0.358819		399	-0.512626
	400	0.729329		400	-0.357503		400	-0.511567
	401	0.730679		401	-0.356189		401	-0.51051
	402	0.732023		402	-0.354876		402	-0.509453
	403	0.733359		403	-0.353564		403	-0.508397
	404	0.734689		404	-0.352253		404	-0.507341
	405	0.736012		405	-0.350944		405	-0.506286
	406	0.737329		406	-0.349636		406	-0.505232
	407	0.738639		407	-0.348329		407	-0.504179
	408	0.739943		408	-0.347023		408	-0.503126
	409	0.74124		409	-0.345719		409	-0.502075
	410	0.74253		410	-0.344416		410	-0.501023
	411	0.743814		411	-0.343114		411	-0.499973
	412	0.745092		412	-0.341814		412	-0.498923
	413	0.746363		413	-0.340514		413	-0.497875
	414	0.747628		414	-0.339216		414	-0.496826
	415	0.748887		415	-0.33792		415	-0.495779
	416	0.75014		416	-0.336624		416	-0.494732
	417	0.751386		417	-0.33533		417	-0.493686
	418	0.752626		418	-0.334037		418	-0.492641
	419	0.75386		419	-0.332745		419	-0.491597
	420	0.755087		420	-0.331455		420	-0.490553
	421	0.756309		421	-0.330166		421	-0.48951
	422	0.757524		422	-0.328878		422	-0.488468
	423	0.758733		423	-0.327591		423	-0.487426
	424	0.759937		424	-0.326305		424	-0.486385
	425	0.761134		425	-0.325021		425	-0.485345
	426	0.762325		426	-0.323738		426	-0.484306
	427	0.763511		427	-0.322456		427	-0.483267
	428	0.76469		428	-0.321176		428	-0.482229
	429	0.765864		429	-0.319897		429	-0.481192
	430	0.767032		430	-0.318619		430	-0.480156
	431	0.768194		431	-0.317342		431	-0.47912
	432	0.76935		432	-0.316066		432	-0.478085
	433	0.7705		433	-0.314792		433	-0.47705
	434	0.771645		434	-0.313519		434	-0.476017
	435	0.772784		435	-0.312247		435	-0.474984
	436	0.773917		436	-0.310976		436	-0.473952
	437	0.775045		437	-0.309707		437	-0.472921
	438	0.776167		438	-0.308439		438	-0.47189
	439	0.777283		439	-0.307172		439	-0.47086
	440	0.778394		440	-0.305906		440	-0.469831
	441	0.779499		441	-0.304642		441	-0.468802
	442	0.780599		442	-0.303378		442	-0.467774
	443	0.781693		443	-0.302116		443	-0.466747
	444	0.782782		444	-0.300856		444	-0.465721
	445	0.783865		445	-0.299596		445	-0.464695
	446	0.784943		446	-0.298338		446	-0.46367
	447	0.786016		447	-0.29708		447	-0.462646
	448	0.787083		448	-0.295825		448	-0.461623
	449	0.788145		449	-0.29457		449	-0.4606
	450	0.789202		450	-0.293316		450	-0.459578
	451	0.790253		451	-0.292064		451	-0.458556
	452	0.791299		452	-0.290813		452	-0.457536
	453	0.79234		453	-0.289563		453	-0.456516
	454	0.793376		454	-0.288314		454	-0.455497
	455	0.794406		455	-0.287067		455	-0.454478
	456	0.795432		456	-0.285821		456	-0.45346
	457	0.796452		457	-0.284576		457	-0.452443
	458	0.797467		458	-0.283332		458	-0.451427
	459	0.798477		459	-0.282089		459	-0.450411
	460	0.799482		460	-0.280848		460	-0.449396
	461	0.800482		461	-0.279608		461	-0.448382
	462	0.801477		462	-0.278369		462	-0.447369
	463	0.802468		463	-0.277131		463	-0.446356
	464	0.803453		464	-0.275894		464	-0.445344
	465	0.804433		465	-0.274659		465	-0.444332
	466	0.805409		466	-0.273424		466	-0.443322
	467	0.806379		467	-0.272191		467	-0.442312
	468	0.807345		468	-0.27096		468	-0.441302
	469	0.808306		469	-0.269729		469	-0.440294
	470	0.809262		470	-0.268499		470	-0.439286
	471	0.810213		471	-0.267271		471	-0.438279
	472	0.81116		472	-0.266044		472	-0.437272
	473	0.812101		473	-0.264818		473	-0.436267
	474	0.813039		474	-0.263594		474	-0.435262
	475	0.813971		475	-0.26237		475	-0.434257
	476	0.814899		476	-0.261148		476	-0.433254
	477	0.815822		477	-0.259927		477	-0.432251
	478	0.816741		478	-0.258707		478	-0.431249
	479	0.817655		479	-0.257488		479	-0.430247
	480	0.818564		480	-0.25627		480	-0.429246
	481	0.819469		481	-0.255054		481	-0.428246
	482	0.820369		482	-0.253839		482	-0.427247
	483	0.821265		483	-0.252624		483	-0.426248
	484	0.822157		484	-0.251412		484	-0.42525
	485	0.823044		485	-0.2502		485	-0.424253
	486	0.823926		486	-0.248989		486	-0.423256
	487	0.824805		487	-0.24778		487	-0.42226
	488	0.825678		488	-0.246572		488	-0.421265
	489	0.826548		489	-0.245365		489	-0.42027
	490	0.827413		490	-0.244159		490	-0.419276
	491	0.828274		491	-0.242954		491	-0.418283
	492	0.82913		492	-0.241751		492	-0.417291
	493	0.829982		493	-0.240548		493	-0.416299
	494	0.83083		494	-0.239347		494	-0.415308
	495	0.831674		495	-0.238147		495	-0.414318
	496	0.832514		496	-0.236948		496	-0.413328
	497	0.833349		497	-0.23575		497	-0.412339
	498	0.83418		498	-0.234554		498	-0.411351
	499	0.835007		499	-0.233358		499	-0.410363
	500	0.83583		500	-0.232164		500	-0.409376
	501	0.836649		501	-0.230971		501	-0.40839
	502	0.837464		502	-0.229779		502	-0.407404
	503	0.838274		503	-0.228588		503	-0.40642
	504	0.839081		504	-0.227399		504	-0.405435
	505	0.839883		505	-0.22621		505	-0.404452
	506	0.840682		506	-0.225023		506	-0.403469
	507	0.841477		507	-0.223837		507	-0.402487
	508	0.842267		508	-0.222652		508	-0.401506
	509	0.843054		509	-0.221468		509	-0.400525
	510	0.843837		510	-0.220285		510	-0.399545
	511	0.844616		511	-0.219104		511	-0.398566
	512	0.845391		512	-0.217923		512	-0.397587
	513	0.846162		513	-0.216744		513	-0.396609
	514	0.846929		514	-0.215566		514	-0.395632
	515	0.847692		515	-0.214389		515	-0.394655
	516	0.848452		516	-0.213213		516	-0.393679
	517	0.849208		517	-0.212038		517	-0.392704
	518	0.84996		518	-0.210865		518	-0.391729
	519	0.850708		519	-0.209692		519	-0.390756
	520	0.851453		520	-0.208521		520	-0.389782
	521	0.852194		521	-0.207351		521	-0.38881
	522	0.852931		522	-0.206182		522	-0.387838
	523	0.853664		523	-0.205014		523	-0.386867
	524	0.854394		524	-0.203847		524	-0.385896
	525	0.85512		525	-0.202681		525	-0.384927
	526	0.855843		526	-0.201517		526	-0.383958
	527	0.856562		527	-0.200353		527	-0.382989
	528	0.857277		528	-0.199191		528	-0.382021
	529	0.857989		529	-0.19803		529	-0.381054
	530	0.858698		530	-0.19687		530	-0.380088
	531	0.859402		531	-0.195711		531	-0.379122
	532	0.860104		532	-0.194553		532	-0.378157
	533	0.860801		533	-0.193396		533	-0.377193
	534	0.861496		534	-0.192241		534	-0.376229
	535	0.862186		535	-0.191087		535	-0.375266
	536	0.862874		536	-0.189933		536	-0.374304
	537	0.863558		537	-0.188781		537	-0.373342
	538	0.864238		538	-0.18763		538	-0.372381
	539	0.864915		539	-0.18648		539	-0.371421
	540	0.865589		540	-0.185331		540	-0.370461
	541	0.866259		541	-0.184183		541	-0.369502
	542	0.866926		542	-0.183037		542	-0.368544
	543	0.86759		543	-0.181891		543	-0.367586
	544	0.86825		544	-0.180747		544	-0.366629
	545	0.868908		545	-0.179604		545	-0.365673
	546	0.869561		546	-0.178461		546	-0.364717
	547	0.870212		547	-0.17732		547	-0.363762
	548	0.870859		548	-0.17618		548	-0.362808
	549	0.871503		549	-0.175041		549	-0.361854
	550	0.872144		550	-0.173904		550	-0.360901
	551	0.872782		551	-0.172767		551	-0.359949
	552	0.873416		552	-0.171631		552	-0.358997
	553	0.874048		553	-0.170497		553	-0.358046
	554	0.874676		554	-0.169364		554	-0.357096
	555	0.875301		555	-0.168231		555	-0.356146
	556	0.875923		556	-0.1671		556	-0.355197
	557	0.876542		557	-0.16597		557	-0.354249
	558	0.877158		558	-0.164841		558	-0.353302
	559	0.87777		559	-0.163713		559	-0.352355
	560	0.87838		560	-0.162586		560	-0.351408
	561	0.878986		561	-0.161461		561	-0.350463
	562	0.87959		562	-0.160336		562	-0.349518
	563	0.880191		563	-0.159213		563	-0.348573
	564	0.880788		564	-0.15809		564	-0.34763
	565	0.881383		565	-0.156969		565	-0.346687
	566	0.881974		566	-0.155848		566	-0.345744
	567	0.882563		567	-0.154729		567	-0.344803
	568	0.883149		568	-0.153611		568	-0.343861
	569	0.883731		569	-0.152494		569	-0.342921
	570	0.884311		570	-0.151378		570	-0.341981
	571	0.884888		571	-0.150263		571	-0.341042
	572	0.885462		572	-0.14915		572	-0.340104
	573	0.886034		573	-0.148037		573	-0.339166
	574	0.886602		574	-0.146925		574	-0.338229
	575	0.887168		575	-0.145815		575	-0.337293
	576	0.88773		576	-0.144705		576	-0.336357
	577	0.88829		577	-0.143597		577	-0.335422
	578	0.888848		578	-0.14249		578	-0.334487
	579	0.889402		579	-0.141383		579	-0.333553
	580	0.889954		580	-0.140278		580	-0.33262
	581	0.890502		581	-0.139174		581	-0.331688
	582	0.891049		582	-0.138071		582	-0.330756
	583	0.891592		583	-0.136969		583	-0.329825
	584	0.892133		584	-0.135868		584	-0.328894
	585	0.892671		585	-0.134768		585	-0.327964
	586	0.893206		586	-0.133669		586	-0.327035
	587	0.893739		587	-0.132572		587	-0.326106
	588	0.894269		588	-0.131475		588	-0.325179
	589	0.894796		589	-0.13038		589	-0.324251
	590	0.895321		590	-0.129285		590	-0.323325
	591	0.895843		591	-0.128192		591	-0.322399
	592	0.896362		592	-0.127099		592	-0.321473
	593	0.896879		593	-0.126008		593	-0.320548
	594	0.897393		594	-0.124917		594	-0.319624
	595	0.897905		595	-0.123828		595	-0.318701
	596	0.898414		596	-0.12274		596	-0.317778
	597	0.898921		597	-0.121653		597	-0.316856
	598	0.899425		598	-0.120567		598	-0.315935
	599	0.899927		599	-0.119482		599	-0.315014
	600	0.900426		600	-0.118398		600	-0.314094
	601	0.900922		601	-0.117315		601	-0.313174
	602	0.901417		602	-0.116233		602	-0.312255
	603	0.901908		603	-0.115152		603	-0.311337
	604	0.902398		604	-0.114072		604	-0.310419
	605	0.902884		605	-0.112994		605	-0.309502
	606	0.903369		606	-0.111916		606	-0.308586
	607	0.903851		607	-0.110839		607	-0.30767
	608	0.90433		608	-0.109764		608	-0.306755
	609	0.904807		609	-0.108689		609	-0.305841
	610	0.905282		610	-0.107616		610	-0.304927
	611	0.905755		611	-0.106543		611	-0.304014
	612	0.906225		612	-0.105472		612	-0.303101
	613	0.906692		613	-0.104401		613	-0.30219
	614	0.907158		614	-0.103332		614	-0.301278
	615	0.907621		615	-0.102264		615	-0.300368
	616	0.908081		616	-0.101196		616	-0.299458
	617	0.90854		617	-0.10013		617	-0.298549
	618	0.908996		618	-0.0990648		618	-0.29764
	619	0.90945		619	-0.0980006		619	-0.296732
	620	0.909902		620	-0.0969375		620	-0.295825
	621	0.910351		621	-0.0958753		621	-0.294918
	622	0.910798		622	-0.0948142		622	-0.294012
	623	0.911243		623	-0.0937541		623	-0.293106
	624	0.911686		624	-0.0926951		624	-0.292201
	625	0.912126		625	-0.091637		625	-0.291297
	626	0.912564		626	-0.09058		626	-0.290393
	627	0.913		627	-0.089524		627	-0.289491
	628	0.913434		628	-0.0884691		628	-0.288588
	629	0.913866		629	-0.0874151		629	-0.287686
	630	0.914296		630	-0.0863622		630	-0.286785
	631	0.914723		631	-0.0853103		631	-0.285885
	632	0.915149		632	-0.0842594		632	-0.284985
	633	0.915572		633	-0.0832095		633	-0.284086
	634	0.915993		634	-0.0821607		634	-0.283187
	635	0.916412		635	-0.0811129		635	-0.28229
	636	0.916829		636	-0.080066		636	-0.281392
	637	0.917244		637	-0.0790202		637	-0.280496
	638	0.917656		638	-0.0779754		638	-0.2796
	639	0.918067		639	-0.0769316		639	-0.278704
	640	0.918476		640	-0.0758889		640	-0.277809
	641	0.918882		641	-0.0748471		641	-0.276915
	642	0.919287		642	-0.0738064		642	-0.276022
	643	0.919689		643	-0.0727666		643	-0.275129
	644	0.92009		644	-0.0717279		644	-0.274237
	645	0.920488		645	-0.0706901		645	-0.273345
	646	0.920885		646	-0.0696534		646	-0.272454
	647	0.92128		647	-0.0686177		647	-0.271563
	648	0.921672		648	-0.067583		648	-0.270674
	649	0.922063		649	-0.0665492		649	-0.269784
	650	0.922452		650	-0.0655165		650	-0.268896
	651	0.922838		651	-0.0644848		651	-0.268008
	652	0.923223		652	-0.0634541		652	-0.267121
	653	0.923606		653	-0.0624244		653	-0.266234
	654	0.923987		654	-0.0613956		654	-0.265348
	655	0.924366		655	-0.0603679		655	-0.264463
	656	0.924743		656	-0.0593412		656	-0.263578
	657	0.925119		657	-0.0583154		657	-0.262694
	658	0.925492		658	-0.0572907		658	-0.26181
	659	0.925864		659	-0.0562669		659	-0.260927
	660	0.926234		660	-0.0552442		660	-0.260045
	661	0.926602		661	-0.0542224		661	-0.259163
	662	0.926968		662	-0.0532016		662	-0.258282
	663	0.927332		663	-0.0521818		663	-0.257401
	664	0.927694		664	-0.051163		664	-0.256521
	665	0.928055		665	-0.0501452		665	-0.255642
	666	0.928414		666	-0.0491284		666	-0.254764
	667	0.928771		667	-0.0481125		667	-0.253886
	668	0.929126		668	-0.0470976		668	-0.253008
	669	0.92948		669	-0.0460838		669	-0.252131
	670	0.929831		670	-0.0450708		670	-0.251255
	671	0.930181		671	-0.0440589		671	-0.25038
	672	0.930529		672	-0.043048		672	-0.249505
	673	0.930876		673	-0.042038		673	-0.24863
	674	0.931221		674	-0.041029		674	-0.247757
	675	0.931564		675	-0.040021		675	-0.246883
	676	0.931905		676	-0.039014		676	-0.246011
	677	0.932245		677	-0.0380079		677	-0.245139
	678	0.932583		678	-0.0370029		678	-0.244268
	679	0.932919		679	-0.0359987		679	-0.243397
	680	0.933253		680	-0.0349956		680	-0.242527
	681	0.933586		681	-0.0339934		681	-0.241657
	682	0.933918		682	-0.0329922		682	-0.240789
	683	0.934247		683	-0.031992		683	-0.23992
	684	0.934575		684	-0.0309928		684	-0.239053
	685	0.934901		685	-0.0299945		685	-0.238186
	686	0.935226		686	-0.0289971		686	-0.237319
	687	0.935549		687	-0.0280008		687	-0.236453
	688	0.935871		688	-0.0270054		688	-0.235588
	689	0.93619		689	-0.026011		689	-0.234724
	690	0.936509		690	-0.0250175		690	-0.23386
	691	0.936825		691	-0.024025		691	-0.232996
	692	0.93714		692	-0.0230334		692	-0.232133
	693	0.937454		693	-0.0220429		693	-0.231271
	694	0.937766		694	-0.0210532		694	-0.23041
	695	0.938076		695	-0.0200646		695	-0.229549
	696	0.938385		696	-0.0190769		696	-0.228688
	697	0.938692		697	-0.0180901		697	-0.227829
	698	0.938998		698	-0.0171043		698	-0.226969
	699	0.939303		699	-0.0161195		699	-0.226111
	700	0.939605		700	-0.0151356		700	-0.225253
	701	0.939906		701	-0.0141526		701	-0.224395
	702	0.940206		702	-0.0131707		702	-0.223539
	703	0.940504		703	-0.0121896		703	-0.222682
	704	0.940801		704	-0.0112095		704	-0.221827
	705	0.941096		705	-0.0102304		705	-0.220972
	706	0.94139		706	-0.00925222		706	-0.220118
	707	0.941682		707	-0.00827498		707	-0.219264
	708	0.941973		708	-0.00729869		708	-0.218411
	709	0.942263		709	-0.00632334		709	-0.217558
	710	0.942551		710	-0.00534894		710	-0.216706
	711	0.942837		711	-0.00437548		711	-0.215855
	712	0.943122		712	-0.00340296		712	-0.215004
	713	0.943406		713	-0.00243138		713	-0.214154
	714	0.943688		714	-0.00146075		714	-0.213304
	715	0.943969		715	-0.000491051		715	-0.212455
	716	0.944249		716	0.000477705		716	-0.211607
	717	0.944527		717	0.00144552		717	-0.210759
	718	0.944803		718	0.0024124		718	-0.209911
	719	0.945079		719	0.00337835		719	-0.209065
	720	0.945353		720	0.00434336		720	-0.208219
	721	0.945625		721	0.00530743		721	-0.207373
	722	0.945896		722	0.00627058		722	-0.206528
	723	0.946166		723	0.00723279		723	-0.205684
	724	0.946435		724	0.00819406		724	-0.20484
	725	0.946702		725	0.00915441		725	-0.203997
	726	0.946968		726	0.0101138		726	-0.203155
	727	0.947232		727	0.0110723		727	-0.202313
	728	0.947495		728	0.0120299		728	-0.201472
	729	0.947757		729	0.0129865		729	-0.200631
	730	0.948018		730	0.0139422		730	-0.199791
	731	0.948277		731	0.014897		731	-0.198951
	732	0.948535		732	0.0158509		732	-0.198112
	733	0.948792		733	0.0168038		733	-0.197274
	734	0.949047		734	0.0177558		734	-0.196436
	735	0.949301		735	0.0187069		735	-0.195599
	736	0.949554		736	0.019657		736	-0.194762
	737	0.949806		737	0.0206063		737	-0.193926
	738	0.950056		738	0.0215546		738	-0.193091
	739	0.950305		739	0.022502		739	-0.192256
	740	0.950553		740	0.0234485		740	-0.191422
	741	0.9508		741	0.0243941		741	-0.190588
	742	0.951045		742	0.0253388		742	-0.189755
	743	0.951289		743	0.0262825		743	-0.188922
	744	0.951532		744	0.0272253		744	-0.18809
	745	0.951774		745	0.0281673		745	-0.187259
	746	0.952014		746	0.0291083		746	-0.186428
	747	0.952254		747	0.0300484		747	-0.185598
	748	0.952492		748	0.0309876		748	-0.184768
	749	0.952729		749	0.0319258		749	-0.183939
	750	0.952965		750	0.0328632		750	-0.183111
	751	0.953199		751	0.0337997		751	-0.182283
	752	0.953433		752	0.0347352		752	-0.181456
	753	0.953665		753	0.0356699		753	-0.180629
	754	0.953896		754	0.0366036		754	-0.179803
	755	0.954126		755	0.0375364		755	-0.178977
	756	0.954355		756	0.0384684		756	-0.178152
	757	0.954582		757	0.0393994		757	-0.177328
	758	0.954809		758	0.0403295		758	-0.176504
	759	0.955034		759	0.0412588		759	-0.175681
	760	0.955258		760	0.0421871		760	-0.174858
	761	0.955482		761	0.0431145		761	-0.174036
	762	0.955704		762	0.0440411		762	-0.173214
	763	0.955925		763	0.0449667		763	-0.172393
	764	0.956144		764	0.0458914		764	-0.171573
	765	0.956363		765	0.0468153		765	-0.170753
	766	0.956581		766	0.0477382		766	-0.169934
	767	0.956797		767	0.0486603		767	-0.169115
	768	0.957013		768	0.0495815		768	-0.168297
	769	0.957227		769	0.0505017		769	-0.16748
	770	0.957441		770	0.0514211		770	-0.166663
	771	0.957653		771	0.0523396		771	-0.165846
	772	0.957864		772	0.0532572		772	-0.16503
	773	0.958074		773	0.0541739		773	-0.164215
	774	0.958283		774	0.0550897		774	-0.1634
	775	0.958491		775	0.0560047		775	-0.162586
	776	0.958698		776	0.0569187		776	-0.161773
	777	0.958904		777	0.0578319		777	-0.16096
	778	0.959109		778	0.0587442		778	-0.160148
	779	0.959313		779	0.0596556		779	-0.159336
	780	0.959516		780	0.0605661		780	-0.158524
	781	0.959718		781	0.0614757		781	-0.157714
	782	0.959919		782	0.0623845		782	-0.156904
	783	0.960119		783	0.0632924		783	-0.156094
	784	0.960318		784	0.0641994		784	-0.155285
	785	0.960516		785	0.0651055		785	-0.154477
	786	0.960713		786	0.0660107		786	-0.153669
	787	0.960909		787	0.0669151		787	-0.152862
	788	0.961104		788	0.0678186		788	-0.152055
	789	0.961298		789	0.0687212		789	-0.151249
	790	0.961491		790	0.0696229		790	-0.150443
	791	0.961683		791	0.0705238		791	-0.149638
	792	0.961874		792	0.0714238		792	-0.148834
	793	0.962064		793	0.0723229		793	-0.14803
	794	0.962253		794	0.0732212		794	-0.147226
	795	0.962441		795	0.0741185		795	-0.146424
	796	0.962629		796	0.0750151		796	-0.145621
	797	0.962815		797	0.0759107		797	-0.14482
	798	0.963001		798	0.0768055		798	-0.144019
	799	0.963185		799	0.0776994		799	-0.143218
	800	0.963369		800	0.0785924		800	-0.142418
	801	0.963551		801	0.0794846		801	-0.141619
	802	0.963733		802	0.0803759		802	-0.14082
	803	0.963914		803	0.0812664		803	-0.140022
	804	0.964094		804	0.082156		804	-0.139224
	805	0.964273		805	0.0830447		805	-0.138427
	806	0.964451		806	0.0839326		806	-0.13763
	807	0.964629		807	0.0848196		807	-0.136834
	808	0.964805		808	0.0857057		808	-0.136038
	809	0.964981		809	0.086591		809	-0.135244
	810	0.965155		810	0.0874755		810	-0.134449
	811	0.965329		811	0.0883591		811	-0.133655
	812	0.965502		812	0.0892418		812	-0.132862
	813	0.965674		813	0.0901237		813	-0.132069
	814	0.965845		814	0.0910047		814	-0.131277
	815	0.966016		815	0.0918848		815	-0.130485
	816	0.966185		816	0.0927641		816	-0.129694
	817	0.966354		817	0.0936426		817	-0.128904
	818	0.966522		818	0.0945202		818	-0.128114
	819	0.966689		819	0.095397		819	-0.127325
	820	0.966855		820	0.0962729		820	-0.126536
	821	0.96702		821	0.0971479		821	-0.125747
	822	0.967184		822	0.0980222		822	-0.12496
	823	0.967348		823	0.0988955		823	-0.124172
	824	0.967511		824	0.099768		824	-0.123386
	825	0.967673		825	0.10064		825	-0.1226
	826	0.967834		826	0.101511		826	-0.121814
	827	0.967995		827	0.102381		827	-0.121029
	828	0.968154		828	0.10325		828	-0.120245
	829	0.968313		829	0.104118		829	-0.119461
	830	0.968471		830	0.104985		830	-0.118677
	831	0.968628		831	0.105852		831	-0.117895
	832	0.968785		832	0.106718		832	-0.117112
	833	0.968941		833	0.107583		833	-0.116331
	834	0.969095		834	0.108447		834	-0.11555
	835	0.96925		835	0.10931		835	-0.114769
	836	0.969403		836	0.110173		836	-0.113989
	837	0.969556		837	0.111034		837	-0.113209
	838	0.969707		838	0.111895		838	-0.11243
	839	0.969859		839	0.112755		839	-0.111652
	840	0.970009		840	0.113614		840	-0.110874
	841	0.970158		841	0.114472		841	-0.110097
	842	0.970307		842	0.11533		842	-0.10932
	843	0.970455		843	0.116186		843	-0.108544
	844	0.970603		844	0.117042		844	-0.107768
	845	0.970749		845	0.117897		845	-0.106993
	846	0.970895		846	0.118751		846	-0.106218
	847	0.97104		847	0.119605		847	-0.105444
	848	0.971185		848	0.120457		848	-0.104671
	849	0.971329		849	0.121309		849	-0.103898
	850	0.971472		850	0.122159		850	-0.103125
	851	0.971614		851	0.123009		851	-0.102353
	852	0.971755		852	0.123859		852	-0.101582
	853	0.971896		853	0.124707		853	-0.100811
	854	0.972036		854	0.125555		854	-0.100041
	855	0.972176		855	0.126401		855	-0.0992709
	856	0.972315		856	0.127247		856	-0.0985017
	857	0.972453		857	0.128092		857	-0.097733
	858	0.97259		858	0.128936		858	-0.0969649
	859	0.972727		859	0.12978		859	-0.0961973
	860	0.972863		860	0.130622		860	-0.0954302
	861	0.972998		861	0.131464		861	-0.0946637
	862	0.973133		862	0.132305		862	-0.0938977
	863	0.973267		863	0.133145		863	-0.0931322
	864	0.9734		864	0.133985		864	-0.0923673
	865	0.973533		865	0.134823		865	-0.0916029
	866	0.973665		866	0.135661		866	-0.0908391
	867	0.973796		867	0.136498		867	-0.0900757
	868	0.973927		868	0.137334		868	-0.089313
	869	0.974057		869	0.138169		869	-0.0885507
	870	0.974186		870	0.139004		870	-0.087789
	871	0.974315		871	0.139838		871	-0.0870278
	872	0.974443		872	0.14067		872	-0.0862671
	873	0.974571		873	0.141503		873	-0.085507
	874	0.974698		874	0.142334		874	-0.0847474
	875	0.974824		875	0.143164		875	-0.0839884
	876	0.974949		876	0.143994		876	-0.0832299
	877	0.975074		877	0.144823		877	-0.0824719
	878	0.975199		878	0.145651		878	-0.0817144
	879	0.975322		879	0.146478		879	-0.0809575
	880	0.975445		880	0.147305		880	-0.080201
	881	0.975568		881	0.14813		881	-0.0794452
	882	0.97569		882	0.148955		882	-0.0786898
	883	0.975811		883	0.149779		883	-0.077935
	884	0.975932		884	0.150602		884	-0.0771807
	885	0.976052		885	0.151425		885	-0.076427
	886	0.976171		886	0.152246		886	-0.0756737
	887	0.97629		887	0.153067		887	-0.074921
	888	0.976408		888	0.153887		888	-0.0741688
	889	0.976526		889	0.154707		889	-0.0734172
	890	0.976643		890	0.155525		890	-0.072666
	891	0.976759		891	0.156343		891	-0.0719154
	892	0.976875		892	0.15716		892	-0.0711654
	893	0.976991		893	0.157976		893	-0.0704158
	894	0.977105		894	0.158791		894	-0.0696668
	895	0.97722		895	0.159606		895	-0.0689183
	896	0.977333		896	0.160419		896	-0.0681703
	897	0.977446		897	0.161232		897	-0.0674228
	898	0.977559		898	0.162045		898	-0.0666759
	899	0.977671		899	0.162856		899	-0.0659295
	900	0.977782		900	0.163666		900	-0.0651836
	901	0.977893		901	0.164476		901	-0.0644382
	902	0.978003		902	0.165285		902	-0.0636934
	903	0.978113		903	0.166094		903	-0.0629491
	904	0.978222		904	0.166901		904	-0.0622053
	905	0.978331		905	0.167708		905	-0.061462
	906	0.978439		906	0.168514		906	-0.0607192
	907	0.978546		907	0.169319		907	-0.059977
	908	0.978653		908	0.170123		908	-0.0592352
	909	0.97876		909	0.170927		909	-0.058494
	910	0.978866		910	0.171729		910	-0.0577534
	911	0.978971		911	0.172531		911	-0.0570132
	912	0.979076		912	0.173333		912	-0.0562735
	913	0.97918		913	0.174133		913	-0.0555344
	914	0.979284		914	0.174933		914	-0.0547958
	915	0.979387		915	0.175732		915	-0.0540577
	916	0.97949		916	0.17653		916	-0.0533201
	917	0.979593		917	0.177327		917	-0.052583
	918	0.979694		918	0.178124		918	-0.0518465
	919	0.979796		919	0.178919		919	-0.0511105
	920	0.979896		920	0.179714		920	-0.0503749
	921	0.979997		921	0.180509		921	-0.0496399
	922	0.980096		922	0.181302		922	-0.0489054
	923	0.980196		923	0.182095		923	-0.0481715
	924	0.980294		924	0.182887		924	-0.047438
	925	0.980393		925	0.183678		925	-0.046705
	926	0.98049		926	0.184469		926	-0.0459726
	927	0.980588		927	0.185258		927	-0.0452407
	928	0.980685		928	0.186047		928	-0.0445093
	929	0.980781		929	0.186835		929	-0.0437784
	930	0.980877		930	0.187623		930	-0.043048
	931	0.980972		931	0.188409		931	-0.0423181
	932	0.981067		932	0.189195		932	-0.0415887
	933	0.981162		933	0.18998		933	-0.0408599
	934	0.981255		934	0.190765		934	-0.0401315
	935	0.981349		935	0.191548		935	-0.0394037
	936	0.981442		936	0.192331		936	-0.0386764
	937	0.981535		937	0.193113		937	-0.0379496
	938	0.981627		938	0.193894		938	-0.0372232
	939	0.981718		939	0.194675		939	-0.0364974
	940	0.981809		940	0.195455		940	-0.0357721
	941	0.9819		941	0.196234		941	-0.0350474
	942	0.98199		942	0.197012		942	-0.0343231
	943	0.98208		943	0.197789		943	-0.0335993
	944	0.98217		944	0.198566		944	-0.032876
	945	0.982259		945	0.199342		945	-0.0321533
	946	0.982347		946	0.200117		946	-0.031431
	947	0.982435		947	0.200892		947	-0.0307093
	948	0.982523		948	0.201666		948	-0.029988
	949	0.98261		949	0.202439		949	-0.0292673
	950	0.982697		950	0.203211		950	-0.0285471
	951	0.982783		951	0.203982		951	-0.0278273
	952	0.982869		952	0.204753		952	-0.0271081
	953	0.982954		953	0.205523		953	-0.0263894
	954	0.983039		954	0.206293		954	-0.0256712
	955	0.983124		955	0.207061		955	-0.0249534
	956	0.983208		956	0.207829		956	-0.0242362
	957	0.983292		957	0.208596		957	-0.0235195
	958	0.983375		958	0.209362		958	-0.0228033
	959	0.983458		959	0.210128		959	-0.0220876
	960	0.983541		960	0.210893		960	-0.0213724
	961	0.983623		961	0.211657		961	-0.0206577
	962	0.983704		962	0.21242		962	-0.0199434
	963	0.983786		963	0.213183		963	-0.0192297
	964	0.983866		964	0.213944		964	-0.0185165
	965	0.983947		965	0.214706		965	-0.0178038
	966	0.984027		966	0.215466		966	-0.0170916
	967	0.984107		967	0.216226		967	-0.0163799
	968	0.984186		968	0.216985		968	-0.0156687
	969	0.984265		969	0.217743		969	-0.0149579
	970	0.984343		970	0.2185		970	-0.0142477
	971	0.984421		971	0.219257		971	-0.013538
	972	0.984499		972	0.220013		972	-0.0128288
	973	0.984576		973	0.220768		973	-0.01212
	974	0.984653		974	0.221523		974	-0.0114118
	975	0.98473		975	0.222276		975	-0.0107041
	976	0.984806		976	0.223029		976	-0.00999682
	977	0.984882		977	0.223782		977	-0.00929007
	978	0.984957		978	0.224533		978	-0.00858381
	979	0.985032		979	0.225284		979	-0.00787805
	980	0.985107		980	0.226034		980	-0.00717278
	981	0.985181		981	0.226784		981	-0.00646801
	982	0.985255		982	0.227532		982	-0.00576373
	983	0.985329		983	0.22828		983	-0.00505994
	984	0.985402		984	0.229028		984	-0.00435664
	985	0.985475		985	0.229774		985	-0.00365384
	986	0.985547		986	0.23052		986	-0.00295153
	987	0.985619		987	0.231265		987	-0.00224971
	988	0.985691		988	0.232009		988	-0.00154838
	989	0.985762		989	0.232753		989	-0.00084754
	990	0.985833		990	0.233496		990	-0.000147191
	991	0.985904		991	0.234238		991	0.000552667
	992	0.985974		992	0.23498		992	0.00125203
	993	0.986044		993	0.23572		993	0.00195091
	994	0.986114		994	0.23646		994	0.0026493
	995	0.986183		995	0.2372		995	0.00334721
	996	0.986252		996	0.237938		996	0.00404462
	997	0.98632		997	0.238676		997	0.00474154
	998	0.986389		998	0.239413		998	0.00543798
	999	0.986457		999	0.24015		999	0.00613393
	1000	0.986524		1000	0.240886		1000	0.00682939
	1001	0.986591		1001	0.241621		1001	0.00752437
	1002	0.986658		1002	0.242355		1002	0.00821886
	1003	0.986725		1003	0.243089		1003	0.00891286
	1004	0.986791		1004	0.243821		1004	0.00960638
	1005	0.986857		1005	0.244554		1005	0.0102994
	1006	0.986922		1006	0.245285		1006	0.010992
	1007	0.986988		1007	0.246016		1007	0.011684
	1008	0.987053		1008	0.246746		1008	0.0123756
	1009	0.987117		1009	0.247475		1009	0.0130667
	1010	0.987181		1010	0.248204		1010	0.0137573
	1011	0.987245		1011	0.248932		1011	0.0144474
	1012	0.987309		1012	0.249659		1012	0.0151371
	1013	0.987372		1013	0.250386		1013	0.0158262
	1014	0.987435		1014	0.251112		1014	0.0165149
	1015	0.987498		1015	0.251837		1015	0.0172031
	1016	0.98756		1016	0.252561		1016	0.0178908
	1017	0.987622		1017	0.253285		1017	0.0185781
	1018	0.987684		1018	0.254008		1018	0.0192648
	1019	0.987745		1019	0.25473		1019	0.0199511
	1020	0.987807		1020	0.255452		1020	0.0206369
	1021	0.987867		1021	0.256173		1021	0.0213222
	1022	0.987928		1022	0.256893		1022	0.0220071
	1023	0.987988		1023	0.257613		1023	0.0226914
	1024	0.988048		1024	0.258331		1024	0.0233753
	1025	0.988108		1025	0.25905		1025	0.0240587
	1026	0.988167		1026	0.259767		1026	0.0247416
	1027	0.988226		1027	0.260484		1027	0.025424
	1028	0.988285		1028	0.2612		1028	0.026106
	1029	0.988343		1029	0.261915		1029	0.0267875
	1030	0.988401		1030	0.26263		1030	0.0274685
	1031	0.988459		1031	0.263344		1031	0.028149
	1032	0.988517		1032	0.264057		1032	0.0288291
	1033	0.988574		1033	0.26477		1033	0.0295087
	1034	0.988631		1034	0.265482		1034	0.0301878
	1035	0.988688		1035	0.266193		1035	0.0308664
	1036	0.988744		1036	0.266903		1036	0.0315446
	1037	0.9888		1037	0.267613		1037	0.0322223
	1038	0.988856		1038	0.268322		1038	0.0328995
	1039	0.988912		1039	0.269031		1039	0.0335762
	1040	0.988967		1040	0.269739		1040	0.0342525
	1041	0.989022		1041	0.270446		1041	0.0349282
	1042	0.989077		1042	0.271152		1042	0.0356036
	1043	0.989131		1043	0.271858		1043	0.0362784
	1044	0.989185		1044	0.272563		1044	0.0369528
	1045	0.989239		1045	0.273267		1045	0.0376267
	1046	0.989293		1046	0.273971		1046	0.0383001
	1047	0.989346		1047	0.274674		1047	0.038973
	1048	0.989399		1048	0.275376		1048	0.0396455
	1049	0.989452		1049	0.276078		1049	0.0403175
	1050	0.989505		1050	0.276779		1050	0.0409891
	1051	0.989557		1051	0.277479		1051	0.0416602
	1052	0.989609		1052	0.278179		1052	0.0423308
	1053	0.989661		1053	0.278878		1053	0.0430009
	1054	0.989713		1054	0.279576		1054	0.0436706
	1055	0.989764		1055	0.280274		1055	0.0443398
	1056	0.989815		1056	0.28097		1056	0.0450085
	1057	0.989866		1057	0.281667		1057	0.0456767
	1058	0.989916		1058	0.282362		1058	0.0463445
	1059	0.989967		1059	0.283057		1059	0.0470119
	1060	0.990017		1060	0.283751		1060	0.0476787
	1061	0.990067		1061	0.284445		1061	0.0483451
	1062	0.990116		1062	0.285138		1062	0.049011
	1063	0.990165		1063	0.28583		1063	0.0496765
	1064	0.990214		1064	0.286521		1064	0.0503415
	1065	0.990263		1065	0.287212		1065	0.051006
	1066	0.990312		1066	0.287902		1066	0.0516701
	1067	0.99036		1067	0.288592		1067	0.0523337
	1068	0.990408		1068	0.289281		1068	0.0529968
	1069	0.990456		1069	0.289969		1069	0.0536595
	1070	0.990504		1070	0.290656		1070	0.0543217
	1071	0.990551		1071	0.291343		1071	0.0549834
	1072	0.990598		1072	0.292029		1072	0.0556447
	1073	0.990645		1073	0.292715		1073	0.0563055
	1074	0.990692		1074	0.2934		1074	0.0569659
	1075	0.990738		1075	0.294084		1075	0.0576258
	1076	0.990784		1076	0.294768		1076	0.0582852
	1077	0.99083		1077	0.29545		1077	0.0589442
	1078	0.990876		1078	0.296133		1078	0.0596027
	1079	0.990922		1079	0.296814		1079	0.0602607
	1080	0.990967		1080	0.297495		1080	0.0609183
	1081	0.991012		1081	0.298175		1081	0.0615754
	1082	0.991057		1082	0.298855		1082	0.0622321
	1083	0.991101		1083	0.299534		1083	0.0628883
	1084	0.991146		1084	0.300212		1084	0.0635441
	1085	0.99119		1085	0.30089		1085	0.0641994
	1086	0.991234		1086	0.301567		1086	0.0648542
	1087	0.991278		1087	0.302243		1087	0.0655086
	1088	0.991321		1088	0.302918		1088	0.0661625
	1089	0.991364		1089	0.303593		1089	0.0668159
	1090	0.991407		1090	0.304268		1090	0.0674689
	1091	0.99145		1091	0.304941		1091	0.0681215
	1092	0.991493		1092	0.305614		1092	0.0687736
	1093	0.991535		1093	0.306287		1093	0.0694252
	1094	0.991578		1094	0.306958		1094	0.0700764
	1095	0.99162		1095	0.30763		1095	0.0707271
	1096	0.991661		1096	0.3083		1096	0.0713774
	1097	0.991703		1097	0.30897		1097	0.0720272
	1098	0.991744		1098	0.309639		1098	0.0726765
	1099	0.991785		1099	0.310307		1099	0.0733254
	1100	0.991826		1100	0.310975		1100	0.0739739
	1101	0.991867		1101	0.311642		1101	0.0746219
	1102	0.991908		1102	0.312309		1102	0.0752694
	1103	0.991948		1103	0.312975		1103	0.0759165
	1104	0.991988		1104	0.31364		1104	0.0765631
	1105	0.992028		1105	0.314304		1105	0.0772093
	1106	0.992068		1106	0.314968		1106	0.077855
	1107	0.992108		1107	0.315632		1107	0.0785003
	1108	0.992147		1108	0.316294		1108	0.0791451
	1109	0.992186		1109	0.316956		1109	0.0797895
	1110	0.992225		1110	0.317618		1110	0.0804334
	1111	0.992264		1111	0.318279		1111	0.0810769
	1112	0.992302		1112	0.318939		1112	0.0817199
	1113	0.992341		1113	0.319598		1113	0.0823625
	1114	0.992379		1114	0.320257		1114	0.0830046
	1115	0.992417		1115	0.320915		1115	0.0836463
	1116	0.992455		1116	0.321573		1116	0.0842875
	1117	0.992493		1117	0.32223		1117	0.0849283
	1118	0.99253		1118	0.322886		1118	0.0855686
	1119	0.992567		1119	0.323541		1119	0.0862085
	1120	0.992604		1120	0.324196		1120	0.0868479
	1121	0.992641		1121	0.324851		1121	0.0874869
	1122	0.992678		1122	0.325505		1122	0.0881254
	1123	0.992714		1123	0.326158		1123	0.0887635
	1124	0.992751		1124	0.32681		1124	0.0894012
	1125	0.992787		1125	0.327462		1125	0.0900383
	1126	0.992823		1126	0.328113		1126	0.0906751
	1127	0.992859		1127	0.328764		1127	0.0913114
	1128	0.992894		1128	0.329414		1128	0.0919473
	1129	0.99293		1129	0.330063		1129	0.0925827
	1130	0.992965		1130	0.330712		1130	0.0932176
	1131	0.993		1131	0.33136		1131	0.0938522
	1132	0.993035		1132	0.332007		1132	0.0944863
	1133	0.99307		1133	0.332654		1133	0.0951199
	1134	0.993104		1134	0.3333		1134	0.0957531
	1135	0.993139		1135	0.333946		1135	0.0963858
	1136	0.993173		1136	0.334591		1136	0.0970181
	1137	0.993207		1137	0.335235		1137	0.09765
	1138	0.993241		1138	0.335879		1138	0.0982814
	1139	0.993275		1139	0.336522		1139	0.0989124
	1140	0.993308		1140	0.337164		1140	0.099543
	1141	0.993341		1141	0.337806		1141	0.100173
	1142	0.993375		1142	0.338447		1142	0.100803
	1143	0.993408		1143	0.339088		1143	0.101432
	1144	0.993441		1144	0.339728		1144	0.102061
	1145	0.993473		1145	0.340367		1145	0.102689
	1146	0.993506		1146	0.341006		1146	0.103317
	1147	0.993538		1147	0.341644		1147	0.103944
	1148	0.99357		1148	0.342281		1148	0.104571
	1149	0.993603		1149	0.342918		1149	0.105198
	1150	0.993634		1150	0.343554		1150	0.105824
	1151	0.993666		1151	0.34419		1151	0.10645
	1152	0.993698		1152	0.344825		1152	0.107075
	1153	0.993729		1153	0.345459		1153	0.1077
	1154	0.99376		1154	0.346093		1154	0.108324
	1155	0.993792		1155	0.346726		1155	0.108948
	1156	0.993823		1156	0.347359		1156	0.109572
	1157	0.993853		1157	0.347991		1157	0.110195
	1158	0.993884		1158	0.348622		1158	0.110818
	1159	0.993915		1159	0.349253		1159	0.11144
	1160	0.993945		1160	0.349883		1160	0.112062
	1161	0.993975		1161	0.350512		1161	0.112683
	1162	0.994005		1162	0.351141		1162	0.113304
	1163	0.994035		1163	0.35177		1163	0.113924
	1164	0.994065		1164	0.352397		1164	0.114544
	1165	0.994094		1165	0.353024		1165	0.115164
	1166	0.994124		1166	0.353651		1166	0.115783
	1167	0.994153		1167	0.354277		1167	0.116402
	1168	0.994182		1168	0.354902		1168	0.11702
	1169	0.994211		1169	0.355526		1169	0.117638
	1170	0.99424		1170	0.356151		1170	0.118255
	1171	0.994269		1171	0.356774		1171	0.118872
	1172	0.994298		1172	0.357397		1172	0.119489
	1173	0.994326		1173	0.358019		1173	0.120105
	1174	0.994354		1174	0.358641		1174	0.120721
	1175	0.994382		1175	0.359262		1175	0.121336
	1176	0.99441		1176	0.359882		1176	0.121951
	1177	0.994438		1177	0.360502		1177	0.122565
	1178	0.994466		1178	0.361121		1178	0.123179
	1179	0.994494		1179	0.36174		1179	0.123793
	1180	0.994521		1180	0.362358		1180	0.124406
	1181	0.994548		1181	0.362975		1181	0.125019
	1182	0.994576		1182	0.363592		1182	0.125631
	1183	0.994603		1183	0.364208		1183	0.126243
	1184	0.99463		1184	0.364824		1184	0.126854
	1185	0.994656		1185	0.365439		1185	0.127465
	1186	0.994683		1186	0.366053		1186	0.128076
	1187	0.99471		1187	0.366667		1187	0.128686
	1188	0.994736		1188	0.36728		1188	0.129296
	1189	0.994762		1189	0.367893		1189	0.129905
	1190	0.994788		1190	0.368505		1190	0.130514
	1191	0.994814		1191	0.369117		1191	0.131122
	1192	0.99484		1192	0.369727		1192	0.13173
	1193	0.994866		1193	0.370338		1193	0.132338
	1194	0.994892		1194	0.370947		1194	0.132945
	1195	0.994917		1195	0.371556		1195	0.133552
	1196	0.994942		1196	0.372165		1196	0.134158
	1197	0.994968		1197	0.372773		1197	0.134764
	1198	0.994993		1198	0.37338		1198	0.135369
	1199	0.995018		1199	0.373987		1199	0.135974
	1200	0.995042		1200	0.374593		1200	0.136579
	1201	0.995067		1201	0.375199		1201	0.137183
	1202	0.995092		1202	0.375804		1202	0.137787
	1203	0.995116		1203	0.376408		1203	0.13839
	1204	0.995141		1204	0.377012		1204	0.138993
	1205	0.995165		1205	0.377615		1205	0.139596
	1206	0.995189		1206	0.378218		1206	0.140198
	1207	0.995213		1207	0.37882		1207	0.140799
	1208	0.995237		1208	0.379421		1208	0.141401
	1209	0.995261		1209	0.380022		1209	0.142001
	1210	0.995284		1210	0.380622		1210	0.142602
	1211	0.995308		1211	0.381222		1211	0.143202
	1212	0.995331		1212	0.381821		1212	0.143801
	1213	0.995354		1213	0.38242		1213	0.1444
	1214	0.995378		1214	0.383018		1214	0.144999
	1215	0.995401		1215	0.383615		1215	0.145597
	1216	0.995424		1216	0.384212		1216	0.146195
	1217	0.995446		1217	0.384808		1217	0.146793
	1218	0.995469		1218	0.385404		1218	0.14739
	1219	0.995492		1219	0.385999		1219	0.147986
	1220	0.995514		1220	0.386594		1220	0.148583
	1221	0.995537		1221	0.387188		1221	0.149178
	1222	0.995559		1222	0.387781		1222	0.149774
	1223	0.995581		1223	0.388374		1223	0.150369
	1224	0.995603		1224	0.388966		1224	0.150963
	1225	0.995625		1225	0.389558		1225	0.151557
	1226	0.995647		1226	0.390149		1226	0.152151
	1227	0.995669		1227	0.390739		1227	0.152744
	1228	0.99569		1228	0.391329		1228	0.153337
	1229	0.995712		1229	0.391919		1229	0.15393
	1230	0.995733		1230	0.392507		1230	0.154522
	1231	0.995754		1231	0.393096		1231	0.155113
	1232	0.995775		1232	0.393683		1232	0.155705
	1233	0.995797		1233	0.39427		1233	0.156295
	1234	0.995818		1234	0.394857		1234	0.156886
	1235	0.995838		1235	0.395443		1235	0.157476
	1236	0.995859		1236	0.396028		1236	0.158065
	1237	0.99588		1237	0.396613		1237	0.158654
	1238	0.9959		1238	0.397197		1238	0.159243
	1239	0.995921		1239	0.397781		1239	0.159832
	1240	0.995941		1240	0.398364		1240	0.160419
	1241	0.995961		1241	0.398947		1241	0.161007
	1242	0.995982		1242	0.399529		1242	0.161594
	1243	0.996002		1243	0.40011		1243	0.162181
	1244	0.996022		1244	0.400691		1244	0.162767
	1245	0.996041		1245	0.401271		1245	0.163353
	1246	0.996061		1246	0.401851		1246	0.163938
	1247	0.996081		1247	0.40243		1247	0.164523
	1248	0.9961		1248	0.403009		1248	0.165108
	1249	0.99612		1249	0.403587		1249	0.165692
	1250	0.996139		1250	0.404164		1250	0.166276
	1251	0.996158		1251	0.404741		1251	0.166859
	1252	0.996178		1252	0.405318		1252	0.167442
	1253	0.996197		1253	0.405893		1253	0.168025
	1254	0.996216		1254	0.406469		1254	0.168607
	1255	0.996234		1255	0.407043		1255	0.169189
	1256	0.996253		1256	0.407618		1256	0.16977
	1257	0.996272		1257	0.408191		1257	0.170351
	1258	0.99629		1258	0.408764		1258	0.170932
	1259	0.996309		1259	0.409337		1259	0.171512
	1260	0.996327		1260	0.409909		1260	0.172092
	1261	0.996346		1261	0.41048		1261	0.172671
	1262	0.996364		1262	0.411051		1262	0.17325
	1263	0.996382		1263	0.411621		1263	0.173828
	1264	0.9964		1264	0.412191		1264	0.174407
	1265	0.996418		1265	0.41276		1265	0.174984
	1266	0.996436		1266	0.413329		1266	0.175562
	1267	0.996454		1267	0.413897		1267	0.176138
	1268	0.996471		1268	0.414464		1268	0.176715
	1269	0.996489		1269	0.415031		1269	0.177291
	1270	0.996507		1270	0.415597		1270	0.177867
	1271	0.996524		1271	0.416163		1271	0.178442
	1272	0.996541		1272	0.416729		1272	0.179017
	1273	0.996559		1273	0.417293		1273	0.179591
	1274	0.996576		1274	0.417858		1274	0.180166
	1275	0.996593		1275	0.418421		1275	0.180739
	1276	0.99661		1276	0.418984		1276	0.181312
	1277	0.996627		1277	0.419547		1277	0.181885
	1278	0.996643		1278	0.420109		1278	0.182458
	1279	0.99666		1279	0.420671		1279	0.18303
	1280	0.996677		1280	0.421232		1280	0.183602
	1281	0.996693		1281	0.421792		1281	0.184173
	1282	0.99671		1282	0.422352		1282	0.184744
	1283	0.996726		1283	0.422911		1283	0.185314
	1284	0.996743		1284	0.42347		1284	0.185884
	1285	0.996759		1285	0.424028		1285	0.186454
	1286	0.996775		1286	0.424586		1286	0.187023
	1287	0.996791		1287	0.425143		1287	0.187592
	1288	0.996807		1288	0.4257		1288	0.188161
	1289	0.996823		1289	0.426256		1289	0.188729
	1290	0.996839		1290	0.426811		1290	0.189296
	1291	0.996855		1291	0.427366		1291	0.189864
	1292	0.99687		1292	0.427921		1292	0.190431
	1293	0.996886		1293	0.428475		1293	0.190997
	1294	0.996902		1294	0.429028		1294	0.191563
	1295	0.996917		1295	0.429581		1295	0.192129
	1296	0.996932		1296	0.430133		1296	0.192694
	1297	0.996948		1297	0.430685		1297	0.193259
	1298	0.996963		1298	0.431236		1298	0.193824
	1299	0.996978		1299	0.431787		1299	0.194388
	1300	0.996993		1300	0.432337		1300	0.194952
	1301	0.997008		1301	0.432887		1301	0.195515
	1302	0.997023		1302	0.433436		1302	0.196078
	1303	0.997038		1303	0.433985		1303	0.19664
	1304	0.997053		1304	0.434533		1304	0.197203
	1305	0.997067		1305	0.43508		1305	0.197764
	1306	0.997082		1306	0.435627		1306	0.198326
	1307	0.997097		1307	0.436174		1307	0.198887
	1308	0.997111		1308	0.43672		1308	0.199447
	1309	0.997125		1309	0.437265		1309	0.200007
	1310	0.99714		1310	0.43781		1310	0.200567
	1311	0.997154		1311	0.438354		1311	0.201127
	1312	0.997168		1312	0.438898		1312	0.201686
	1313	0.997182		1313	0.439441		1313	0.202244
	1314	0.997196		1314	0.439984		1314	0.202802
	1315	0.99721		1315	0.440526		1315	0.20336
	1316	0.997224		1316	0.441068		1316	0.203918
	1317	0.997238		1317	0.441609		1317	0.204475
	1318	0.997252		1318	0.44215		1318	0.205032
	1319	0.997266		1319	0.44269		1319	0.205588
	1320	0.997279		1320	0.44323		1320	0.206144
	1321	0.997293		1321	0.443769		1321	0.206699
	1322	0.997306		1322	0.444308		1322	0.207254
	1323	0.99732		1323	0.444846		1323	0.207809
	1324	0.997333		1324	0.445383		1324	0.208363
	1325	0.997346		1325	0.44592		1325	0.208917
	1326	0.99736		1326	0.446457		1326	0.209471
	1327	0.997373		1327	0.446993		1327	0.210024
	1328	0.997386		1328	0.447528		1328	0.210577
	1329	0.997399		1329	0.448063		1329	0.211129
	1330	0.997412		1330	0.448598		1330	0.211681
	1331	0.997425		1331	0.449131		1331	0.212233
	1332	0.997438		1332	0.449665		1332	0.212784
	1333	0.99745		1333	0.450198		1333	0.213335
	1334	0.997463		1334	0.45073		1334	0.213885
	1335	0.997476		1335	0.451262		1335	0.214436
	1336	0.997488		1336	0.451793		1336	0.214985
	1337	0.997501		1337	0.452324		1337	0.215535
	1338	0.997513		1338	0.452854		1338	0.216084
	1339	0.997526		1339	0.453384		1339	0.216632
	1340	0.997538		1340	0.453913		1340	0.21718
	1341	0.99755		1341	0.454442		1341	0.217728
	1342	0.997563		1342	0.45497		1342	0.218275
	1343	0.997575		1343	0.455498		1343	0.218822
	1344	0.997587		1344	0.456025		1344	0.219369
	1345	0.997599		1345	0.456552		1345	0.219915
	1346	0.997611		1346	0.457078		1346	0.220461
	1347	0.997623		1347	0.457604		1347	0.221007
	1348	0.997635		1348	0.458129		1348	0.221552
	1349	0.997647		1349	0.458654		1349	0.222097
	1350	0.997658		1350	0.459178		1350	0.222641
	1351	0.99767		1351	0.459702		1351	0.223185
	1352	0.997682		1352	0.460225		1352	0.223728
	1353	0.997693		1353	0.460748		1353	0.224272
	1354	0.997705		1354	0.46127		1354	0.224814
	1355	0.997716		1355	0.461791		1355	0.225357
	1356	0.997727		1356	0.462313		1356	0.225899
	1357	0.997739		1357	0.462833		1357	0.226441
	1358	0.99775		1358	0.463353		1358	0.226982
	1359	0.997761		1359	0.463873		1359	0.227523
	1360	0.997772		1360	0.464392		1360	0.228063
	1361	0.997784		1361	0.464911		1361	0.228604
	1362	0.997795		1362	0.465429		1362	0.229143
	1363	0.997806		1363	0.465946		1363	0.229683
	1364	0.997817		1364	0.466464		1364	0.230222
	1365	0.997827		1365	0.46698		1365	0.23076
	1366	0.997838		1366	0.467496		1366	0.231299
	1367	0.997849		1367	0.468012		1367	0.231837
	1368	0.99786		1368	0.468527		1368	0.232374
	1369	0.99787		1369	0.469042		1369	0.232911
	1370	0.997881		1370	0.469556		1370	0.233448
	1371	0.997892		1371	0.470069		1371	0.233984
	1372	0.997902		1372	0.470582		1372	0.23452
	1373	0.997913		1373	0.471095		1373	0.235056
	1374	0.997923		1374	0.471607		1374	0.235591
	1375	0.997933		1375	0.472119		1375	0.236126
	1376	0.997944		1376	0.47263		1376	0.236661
	1377	0.997954		1377	0.473141		1377	0.237195
	1378	0.997964		1378	0.473651		1378	0.237729
	1379	0.997974		1379	0.47416		1379	0.238262
	1380	0.997984		1380	0.47467		1380	0.238795
	1381	0.997994		1381	0.475178		1381	0.239328
	1382	0.998004		1382	0.475686		1382	0.23986
	1383	0.998014		1383	0.476194		1383	0.240392
	1384	0.998024		1384	0.476701		1384	0.240924
	1385	0.998034		1385	0.477208		1385	0.241455
	1386	0.998044		1386	0.477714		1386	0.241986
	1387	0.998054		1387	0.47822		1387	0.242516
	1388	0.998063		1388	0.478725		1388	0.243046
	1389	0.998073		1389	0.47923		1389	0.243576
	1390	0.998083		1390	0.479734		1390	0.244105
	1391	0.998092		1391	0.480238		1391	0.244634
	1392	0.998102		1392	0.480741		1392	0.245163
	1393	0.998111		1393	0.481244		1393	0.245691
	1394	0.998121		1394	0.481746		1394	0.246219
	1395	0.99813		1395	0.482248		1395	0.246746
	1396	0.998139		1396	0.482749		1396	0.247273
	1397	0.998149		1397	0.48325		1397	0.2478
	1398	0.998158		1398	0.483751		1398	0.248326
	1399	0.998167		1399	0.48425		1399	0.248852
	1400	0.998176		1400	0.48475		1400	0.249378
	1401	0.998185		1401	0.485249		1401	0.249903
	1402	0.998194		1402	0.485747		1402	0.250428
	1403	0.998203		1403	0.486245		1403	0.250952
	1404	0.998212		1404	0.486743		1404	0.251477
	1405	0.998221		1405	0.48724		1405	0.252
	1406	0.99823		1406	0.487736		1406	0.252524
	1407	0.998239		1407	0.488232		1407	0.253047
	1408	0.998248		1408	0.488728		1408	0.25357
	1409	0.998256		1409	0.489223		1409	0.254092
	1410	0.998265		1410	0.489717		1410	0.254614
	1411	0.998274		1411	0.490211		1411	0.255135
	1412	0.998282		1412	0.490705		1412	0.255657
	1413	0.998291		1413	0.491198		1413	0.256177
	1414	0.9983		1414	0.491691		1414	0.256698
	1415	0.998308		1415	0.492183		1415	0.257218
	1416	0.998316		1416	0.492675		1416	0.257738
	1417	0.998325		1417	0.493166		1417	0.258257
	1418	0.998333		1418	0.493657		1418	0.258776
	1419	0.998342		1419	0.494147		1419	0.259295
	1420	0.99835		1420	0.494637		1420	0.259813
	1421	0.998358		1421	0.495126		1421	0.260331
	1422	0.998366		1422	0.495615		1422	0.260849
	1423	0.998374		1423	0.496103		1423	0.261366
	1424	0.998382		1424	0.496591		1424	0.261883
	1425	0.998391		1425	0.497079		1425	0.262399
	1426	0.998399		1426	0.497566		1426	0.262916
	1427	0.998407		1427	0.498052		1427	0.263431
	1428	0.998414		1428	0.498538		1428	0.263947
	1429	0.998422		1429	0.499024		1429	0.264462
	1430	0.99843		1430	0.499509		1430	0.264977
	1431	0.998438		1431	0.499993		1431	0.265491
	1432	0.998446		1432	0.500478		1432	0.266005
	1433	0.998454		1433	0.500961		1433	0.266518
	1434	0.998461		1434	0.501444		1434	0.267032
	1435	0.998469		1435	0.501927		1435	0.267545
	1436	0.998477		1436	0.502409		1436	0.268057
	1437	0.998484		1437	0.502891		1437	0.268569
	1438	0.998492		1438	0.503373		1438	0.269081
	1439	0.998499		1439	0.503854		1439	0.269593
	1440	0.998507		1440	0.504334		1440	0.270104
	1441	0.998514		1441	0.504814		1441	0.270614
	1442	0.998522		1442	0.505293		1442	0.271125
	1443	0.998529		1443	0.505772		1443	0.271635
	1444	0.998536		1444	0.506251		1444	0.272145
	1445	0.998544		1445	0.506729		1445	0.272654
	1446	0.998551		1446	0.507207		1446	0.273163
	1447	0.998558		1447	0.507684		1447	0.273671
	1448	0.998565		1448	0.50816		1448	0.27418
	1449	0.998573		1449	0.508637		1449	0.274688
	1450	0.99858		1450	0.509113		1450	0.275195
	1451	0.998587		1451	0.509588		1451	0.275702
	1452	0.998594		1452	0.510063		1452	0.276209
	1453	0.998601		1453	0.510537		1453	0.276716
	1454	0.998608		1454	0.511011		1454	0.277222
	1455	0.998615		1455	0.511484		1455	0.277728
	1456	0.998622		1456	0.511958		1456	0.278233
	1457	0.998629		1457	0.51243		1457	0.278738
	1458	0.998635		1458	0.512902		1458	0.279243
	1459	0.998642		1459	0.513374		1459	0.279747
	1460	0.998649		1460	0.513845		1460	0.280251
	1461	0.998656		1461	0.514316		1461	0.280755
	1462	0.998662		1462	0.514786		1462	0.281258
	1463	0.998669		1463	0.515256		1463	0.281761
	1464	0.998676		1464	0.515725		1464	0.282264
	1465	0.998682		1465	0.516194		1465	0.282766
	1466	0.998689		1466	0.516663		1466	0.283268
	1467	0.998695		1467	0.517131		1467	0.283769
	1468	0.998702		1468	0.517598		1468	0.28427
	1469	0.998708		1469	0.518065		1469	0.284771
	1470	0.998715		1470	0.518532		1470	0.285272
	1471	0.998721		1471	0.518998		1471	0.285772
	1472	0.998728		1472	0.519464		1472	0.286272
	1473	0.998734		1473	0.519929		1473	0.286771
	1474	0.99874		1474	0.520394		1474	0.28727
	1475	0.998747		1475	0.520858		1475	0.287769
	1476	0.998753		1476	0.521322		1476	0.288267
	1477	0.998759		1477	0.521786		1477	0.288765
	1478	0.998765		1478	0.522249		1478	0.289263
	1479	0.998771		1479	0.522711		1479	0.28976
	1480	0.998777		1480	0.523174		1480	0.290257
	1481	0.998784		1481	0.523635		1481	0.290754
	1482	0.99879		1482	0.524097		1482	0.29125
	1483	0.998796		1483	0.524557		1483	0.291746
	1484	0.998802		1484	0.525018		1484	0.292242
	1485	0.998808		1485	0.525478		1485	0.292737
	1486	0.998814		1486	0.525937		1486	0.293232
	1487	0.99882		1487	0.526396		1487	0.293727
	1488	0.998825		1488	0.526855		1488	0.294221
	1489	0.998831		1489	0.527313		1489	0.294715
	1490	0.998837		1490	0.527771		1490	0.295208
	1491	0.998843		1491	0.528228		1491	0.295701
	1492	0.998849		1492	0.528685		1492	0.296194
	1493	0.998854		1493	0.529141		1493	0.296687
	1494	0.99886		1494	0.529597		1494	0.297179
	1495	0.998866		1495	0.530052		1495	0.297671
	1496	0.998871		1496	0.530507		1496	0.298162
	1497	0.998877		1497	0.530962		1497	0.298653
	1498	0.998883		1498	0.531416		1498	0.299144
	1499	0.998888		1499	0.53187		1499	0.299634
	1500	0.998894		1500	0.532323		1500	0.300125
	1501	0.998899		1501	0.532776		1501	0.300614
	1502	0.998905		1502	0.533228		1502	0.301104
	1503	0.99891		1503	0.53368		1503	0.301593
	1504	0.998916		1504	0.534132		1504	0.302081
	1505	0.998921		1505	0.534583		1505	0.30257
	1506	0.998927		1506	0.535034		1506	0.303058
	1507	0.998932		1507	0.535484		1507	0.303546
	1508	0.998937		1508	0.535934		1508	0.304033
	1509	0.998943		1509	0.536383		1509	0.30452
	1510	0.998948		1510	0.536832		1510	0.305007
	1511	0.998953		1511	0.53728		1511	0.305493
	1512	0.998958		1512	0.537728		1512	0.305979
	1513	0.998963		1513	0.538176		1513	0.306464
	1514	0.998969		1514	0.538623		1514	0.30695
	1515	0.998974		1515	0.53907		1515	0.307435
	1516	0.998979		1516	0.539516		1516	0.307919
	1517	0.998984		1517	0.539962		1517	0.308404
	1518	0.998989		1518	0.540408		1518	0.308888
	1519	0.998994		1519	0.540853		1519	0.309371
	1520	0.998999		1520	0.541297		1520	0.309854
	1521	0.999004		1521	0.541741		1521	0.310337
	1522	0.999009		1522	0.542185		1522	0.31082
	1523	0.999014		1523	0.542628		1523	0.311302
	1524	0.999019		1524	0.543071		1524	0.311784
	1525	0.999024		1525	0.543514		1525	0.312266
	1526	0.999029		1526	0.543956		1526	0.312747
	1527	0.999034		1527	0.544397		1527	0.313228
	1528	0.999038		1528	0.544838		1528	0.313709
	1529	0.999043		1529	0.545279		1529	0.314189
	1530	0.999048		1530	0.545719		1530	0.314669
	1531	0.999053		1531	0.546159		1531	0.315148
	1532	0.999057		1532	0.546599		1532	0.315627
	1533	0.999062		1533	0.547038		1533	0.316106
	1534	0.999067		1534	0.547476		1534	0.316585
	1535	0.999071		1535	0.547915		1535	0.317063
	1536	0.999076		1536	0.548352		1536	0.317541
	1537	0.999081		1537	0.54879		1537	0.318019
	1538	0.999085		1538	0.549227		1538	0.318496
	1539	0.99909		1539	0.549663		1539	0.318973
	1540	0.999094		1540	0.550099		1540	0.319449
	1541	0.999099		1541	0.550535		1541	0.319925
	1542	0.999103		1542	0.55097		1542	0.320401
	1543	0.999108		1543	0.551405		1543	0.320877
	1544	0.999112		1544	0.551839		1544	0.321352
	1545	0.999117		1545	0.552273		1545	0.321827
	1546	0.999121		1546	0.552707		1546	0.322302
	1547	0.999125		1547	0.55314		1547	0.322776
	1548	0.99913		1548	0.553572		1548	0.32325
	1549	0.999134		1549	0.554005		1549	0.323723
	1550	0.999139		1550	0.554436		1550	0.324196
	1551	0.999143		1551	0.554868		1551	0.324669
	1552	0.999147		1552	0.555299		1552	0.325142
	1553	0.999151		1553	0.555729		1553	0.325614
	1554	0.999156		1554	0.55616		1554	0.326086
	1555	0.99916		1555	0.556589		1555	0.326558
	1556	0.999164		1556	0.557019		1556	0.327029
	1557	0.999168		1557	0.557448		1557	0.3275
	1558	0.999172		1558	0.557876		1558	0.32797
	1559	0.999176		1559	0.558304		1559	0.328441
	1560	0.999181		1560	0.558732		1560	0.328911
	1561	0.999185		1561	0.559159		1561	0.32938
	1562	0.999189		1562	0.559586		1562	0.329849
	1563	0.999193		1563	0.560013		1563	0.330318
	1564	0.999197		1564	0.560439		1564	0.330787
	1565	0.999201		1565	0.560864		1565	0.331255
	1566	0.999205		1566	0.561289		1566	0.331723
	1567	0.999209		1567	0.561714		1567	0.332191
	1568	0.999213		1568	0.562139		1568	0.332658
	1569	0.999217		1569	0.562563		1569	0.333125
	1570	0.99922		1570	0.562986		1570	0.333592
	1571	0.999224		1571	0.563409		1571	0.334058
	1572	0.999228		1572	0.563832		1572	0.334524
	1573	0.999232		1573	0.564254		1573	0.33499
	1574	0.999236		1574	0.564676		1574	0.335455
	1575	0.99924		1575	0.565098		1575	0.33592
	1576	0.999244		1576	0.565519		1576	0.336385
	1577	0.999247		1577	0.56594		1577	0.336849
	1578	0.999251		1578	0.56636		1578	0.337313
	1579	0.999255		1579	0.56678		1579	0.337777
	1580	0.999259		1580	0.567199		1580	0.33824
	1581	0.999262		1581	0.567618		1581	0.338703
	1582	0.999266		1582	0.568037		1582	0.339166
	1583	0.99927		1583	0.568455		1583	0.339629
	1584	0.999273		1584	0.568873		1584	0.340091
	1585	0.999277		1585	0.569291		1585	0.340552
	1586	0.99928		1586	0.569708		1586	0.341014
	1587	0.999284		1587	0.570124		1587	0.341475
	1588	0.999288		1588	0.57054		1588	0.341936
	1589	0.999291		1589	0.570956		1589	0.342396
	1590	0.999295		1590	0.571372		1590	0.342856
	1591	0.999298		1591	0.571787		1591	0.343316
	1592	0.999302		1592	0.572201		1592	0.343776
	1593	0.999305		1593	0.572616		1593	0.344235
	1594	0.999309		1594	0.573029		1594	0.344694
	1595	0.999312		1595	0.573443		1595	0.345152
	1596	0.999316		1596	0.573856		1596	0.345611
	1597	0.999319		1597	0.574269		1597	0.346069
	1598	0.999322		1598	0.574681		1598	0.346526
	1599	0.999326		1599	0.575093		1599	0.346983
	1600	0.999329		1600	0.575504		1600	0.34744
	1601	0.999332		1601	0.575915		1601	0.347897
	1602	0.999336		1602	0.576326		1602	0.348353
	1603	0.999339		1603	0.576736		1603	0.348809
	1604	0.999342		1604	0.577146		1604	0.349265
	1605	0.999346		1605	0.577555		1605	0.34972
	1606	0.999349		1606	0.577964		1606	0.350175
	1607	0.999352		1607	0.578373		1607	0.35063
	1608	0.999355		1608	0.578781		1608	0.351085
	1609	0.999359		1609	0.579189		1609	0.351539
	1610	0.999362		1610	0.579597		1610	0.351992
	1611	0.999365		1611	0.580004		1611	0.352446
	1612	0.999368		1612	0.58041		1612	0.352899
	1613	0.999371		1613	0.580817		1613	0.353352
	1614	0.999374		1614	0.581222		1614	0.353804
	1615	0.999378		1615	0.581628		1615	0.354256
	1616	0.999381		1616	0.582033		1616	0.354708
	1617	0.999384		1617	0.582438		1617	0.35516
	1618	0.999387		1618	0.582842		1618	0.355611
	1619	0.99939		1619	0.583246		1619	0.356062
	1620	0.999393		1620	0.583649		1620	0.356513
	1621	0.999396		1621	0.584053		1621	0.356963
	1622	0.999399		1622	0.584455		1622	0.357413
	1623	0.999402		1623	0.584858		1623	0.357862
	1624	0.999405		1624	0.58526		1624	0.358312
	1625	0.999408		1625	0.585661		1625	0.358761
	1626	0.999411		1626	0.586063		1626	0.35921
	1627	0.999414		1627	0.586463		1627	0.359658
	1628	0.999417		1628	0.586864		1628	0.360106
	1629	0.99942		1629	0.587264		1629	0.360554
	1630	0.999423		1630	0.587663		1630	0.361001
	1631	0.999425		1631	0.588063		1631	0.361448
	1632	0.999428		1632	0.588462		1632	0.361895
	1633	0.999431		1633	0.58886		1633	0.362342
	1634	0.999434		1634	0.589258		1634	0.362788
	1635	0.999437		1635	0.589656		1635	0.363234
	1636	0.99944		1636	0.590053		1636	0.363679
	1637	0.999442		1637	0.59045		1637	0.364125
	1638	0.999445		1638	0.590847		1638	0.36457
	1639	0.999448		1639	0.591243		1639	0.365014
	1640	0.999451		1640	0.591639		1640	0.365459
	1641	0.999453		1641	0.592034		1641	0.365903
	1642	0.999456		1642	0.592429		1642	0.366346
	1643	0.999459		1643	0.592824		1643	0.36679
	1644	0.999462		1644	0.593218		1644	0.367233
	1645	0.999464		1645	0.593612		1645	0.367676
	1646	0.999467		1646	0.594005		1646	0.368118
	1647	0.99947		1647	0.594398		1647	0.36856
	1648	0.999472		1648	0.594791		1648	0.369002
	1649	0.999475		1649	0.595184		1649	0.369444
	1650	0.999477		1650	0.595576		1650	0.369885
	1651	0.99948		1651	0.595967		1651	0.370326
	1652	0.999483		1652	0.596358		1652	0.370766
	1653	0.999485		1653	0.596749		1653	0.371207
	1654	0.999488		1654	0.59714		1654	0.371647
	1655	0.99949		1655	0.59753		1655	0.372086
	1656	0.999493		1656	0.597919		1656	0.372526
	1657	0.999495		1657	0.598309		1657	0.372965
	1658	0.999498		1658	0.598698		1658	0.373404
	1659	0.9995		1659	0.599086		1659	0.373842
	1660	0.999503		1660	0.599474		1660	0.37428
	1661	0.999505		1661	0.599862		1661	0.374718
	1662	0.999508		1662	0.60025		1662	0.375156
	1663	0.99951		1663	0.600637		1663	0.375593
	1664	0.999513		1664	0.601024		1664	0.37603
	1665	0.999515		1665	0.60141		1665	0.376467
	1666	0.999518		1666	0.601796		1666	0.376903
	1667	0.99952		1667	0.602181		1667	0.377339
	1668	0.999522		1668	0.602567		1668	0.377775
	1669	0.999525		1669	0.602951		1669	0.37821
	1670	0.999527		1670	0.603336		1670	0.378645
	1671	0.99953		1671	0.60372		1671	0.37908
	1672	0.999532		1672	0.604104		1672	0.379514
	1673	0.999534		1673	0.604487		1673	0.379949
	1674	0.999537		1674	0.60487		1674	0.380382
	1675	0.999539		1675	0.605253		1675	0.380816
	1676	0.999541		1676	0.605635		1676	0.381249
	1677	0.999543		1677	0.606017		1677	0.381682
	1678	0.999546		1678	0.606398		1678	0.382115
	1679	0.999548		1679	0.606779		1679	0.382547
	1680	0.99955		1680	0.60716		1680	0.382979
	1681	0.999553		1681	0.60754		1681	0.383411
	1682	0.999555		1682	0.60792		1682	0.383843
	1683	0.999557		1683	0.6083		1683	0.384274
	1684	0.999559		1684	0.608679		1684	0.384705
	1685	0.999561		1685	0.609058		1685	0.385135
	1686	0.999564		1686	0.609437		1686	0.385565
	1687	0.999566		1687	0.609815		1687	0.385995
	1688	0.999568		1688	0.610193		1688	0.386425
	1689	0.99957		1689	0.61057		1689	0.386854
	1690	0.999572		1690	0.610947		1690	0.387283
	1691	0.999574		1691	0.611324		1691	0.387712
	1692	0.999576		1692	0.6117		1692	0.388141
	1693	0.999579		1693	0.612076		1693	0.388569
	1694	0.999581		1694	0.612452		1694	0.388997
	1695	0.999583		1695	0.612827		1695	0.389424
	1696	0.999585		1696	0.613202		1696	0.389851
	1697	0.999587		1697	0.613577		1697	0.390278
	1698	0.999589		1698	0.613951		1698	0.390705
	1699	0.999591		1699	0.614325		1699	0.391131
	1700	0.999593		1700	0.614698		1700	0.391557
	1701	0.999595		1701	0.615071		1701	0.391983
	1702	0.999597		1702	0.615444		1702	0.392409
	1703	0.999599		1703	0.615816		1703	0.392834
	1704	0.999601		1704	0.616188		1704	0.393259
	1705	0.999603		1705	0.61656		1705	0.393683
	1706	0.999605		1706	0.616931		1706	0.394108
	1707	0.999607		1707	0.617302		1707	0.394532
	1708	0.999609		1708	0.617673		1708	0.394955
	1709	0.999611		1709	0.618043		1709	0.395379
	1710	0.999613		1710	0.618413		1710	0.395802
	1711	0.999615		1711	0.618782		1711	0.396224
	1712	0.999617		1712	0.619151		1712	0.396647
	1713	0.999619		1713	0.61952		1713	0.397069
	1714	0.999621		1714	0.619888		1714	0.397491
	1715	0.999622		1715	0.620256		1715	0.397913
	1716	0.999624		1716	0.620624		1716	0.398334
	1717	0.999626		1717	0.620991		1717	0.398755
	1718	0.999628		1718	0.621358		1718	0.399176
	1719	0.99963		1719	0.621725		1719	0.399596
	1720	0.999632		1720	0.622091		1720	0.400016
	1721	0.999634		1721	0.622457		1721	0.400436
	1722	0.999635		1722	0.622823		1722	0.400856
	1723	0.999637		1723	0.623188		1723	0.401275
	1724	0.999639		1724	0.623553		1724	0.401694
	1725	0.999641		1725	0.623917		1725	0.402113
	1726	0.999643		1726	0.624282		1726	0.402531
	1727	0.999644		1727	0.624645		1727	0.402949
	1728	0.999646		1728	0.625009		1728	0.403367
	1729	0.999648		1729	0.625372		1729	0.403784
	1730	0.99965		1730	0.625735		1730	0.404202
	1731	0.999651		1731	0.626097		1731	0.404618
	1732	0.999653		1732	0.626459		1732	0.405035
	1733	0.999655		1733	0.626821		1733	0.405451
	1734	0.999657		1734	0.627182		1734	0.405867
	1735	0.999658		1735	0.627543		1735	0.406283
	1736	0.99966		1736	0.627904		1736	0.406699
	1737	0.999662		1737	0.628264		1737	0.407114
	1738	0.999663		1738	0.628624		1738	0.407529
	1739	0.999665		1739	0.628984		1739	0.407943
	1740	0.999667		1740	0.629343		1740	0.408358
	1741	0.999668		1741	0.629702		1741	0.408772
	1742	0.99967		1742	0.63006		1742	0.409185
	1743	0.999672		1743	0.630419		1743	0.409599
	1744	0.999673		1744	0.630776		1744	0.410012
	1745	0.999675		1745	0.631134		1745	0.410425
	1746	0.999677		1746	0.631491		1746	0.410837
	1747	0.999678		1747	0.631848		1747	0.41125
	1748	0.99968		1748	0.632204		1748	0.411662
	1749	0.999681		1749	0.63256		1749	0.412073
	1750	0.999683		1750	0.632916		1750	0.412485
	1751	0.999685		1751	0.633272		1751	0.412896
	1752	0.999686		1752	0.633627		1752	0.413307
	1753	0.999688		1753	0.633982		1753	0.413717
	1754	0.999689		1754	0.634336		1754	0.414127
	1755	0.999691		1755	0.63469		1755	0.414537
	1756	0.999692		1756	0.635044		1756	0.414947
	1757	0.999694		1757	0.635397		1757	0.415356
	1758	0.999696		1758	0.63575		1758	0.415765
	1759	0.999697		1759	0.636103		1759	0.416174
	1760	0.999699		1760	0.636455		1760	0.416583
	1761	0.9997		1761	0.636807		1761	0.416991
	1762	0.999702		1762	0.637159		1762	0.417399
	1763	0.999703		1763	0.63751		1763	0.417807
	1764	0.999705		1764	0.637861		1764	0.418214
	1765	0.999706		1765	0.638212		1765	0.418621
	1766	0.999707		1766	0.638562		1766	0.419028
	1767	0.999709		1767	0.638912		1767	0.419435
	1768	0.99971		1768	0.639262		1768	0.419841
	1769	0.999712		1769	0.639611		1769	0.420247
	1770	0.999713		1770	0.63996		1770	0.420653
	1771	0.999715		1771	0.640309		1771	0.421058
	1772	0.999716		1772	0.640657		1772	0.421463
	1773	0.999718		1773	0.641005		1773	0.421868
	1774	0.999719		1774	0.641353		1774	0.422272
	1775	0.99972		1775	0.6417		1775	0.422677
	1776	0.999722		1776	0.642047		1776	0.423081
	1777	0.999723		1777	0.642393		1777	0.423484
	1778	0.999724		1778	0.64274		1778	0.423888
	1779	0.999726		1779	0.643086		1779	0.424291
	1780	0.999727		1780	0.643431		1780	0.424694
	1781	0.999729		1781	0.643776		1781	0.425096
	1782	0.99973		1782	0.644121		1782	0.425499
	1783	0.999731		1783	0.644466		1783	0.425901
	1784	0.999733		1784	0.64481		1784	0.426302
	1785	0.999734		1785	0.645154		1785	0.426704
	1786	0.999735		1786	0.645498		1786	0.427105
	1787	0.999737		1787	0.645841		1787	0.427506
	1788	0.999738		1788	0.646184		1788	0.427906
	1789	0.999739		1789	0.646526		1789	0.428307
	1790	0.999741		1790	0.646869		1790	0.428707
	1791	0.999742		1791	0.647211		1791	0.429107
	1792	0.999743		1792	0.647552		1792	0.429506
	1793	0.999744		1793	0.647893		1793	0.429905
	1794	0.999746		1794	0.648234		1794	0.430304
	1795	0.999747		1795	0.648575		1795	0.430703
	1796	0.999748		1796	0.648915		1796	0.431101
	1797	0.999749		1797	0.649255		1797	0.431499
	1798	0.999751		1798	0.649595		1798	0.431897
	1799	0.999752		1799	0.649934		1799	0.432295
	1800	0.999753		1800	0.650273		1800	0.432692
	1801	0.999754		1801	0.650612		1801	0.433089
	1802	0.999756		1802	0.65095		1802	0.433486
	1803	0.999757		1803	0.651288		1803	0.433882
	1804	0.999758		1804	0.651626		1804	0.434278
	1805	0.999759		1805	0.651963		1805	0.434674
	1806	0.99976		1806	0.6523		1806	0.43507
	1807	0.999762		1807	0.652637		1807	0.435465
	1808	0.999763		1808	0.652973		1808	0.43586
	1809	0.999764		1809	0.653309		1809	0.436255
	1810	0.999765		1810	0.653645		1810	0.436649
	1811	0.999766		1811	0.65398		1811	0.437043
	1812	0.999768		1812	0.654315		1812	0.437437
	1813	0.999769		1813	0.65465		1813	0.437831
	1814	0.99977		1814	0.654984		1814	0.438224
	1815	0.999771		1815	0.655318		1815	0.438618
	1816	0.999772		1816	0.655652		1816	0.43901
	1817	0.999773		1817	0.655986		1817	0.439403
	1818	0.999774		1818	0.656319		1818	0.439795
	1819	0.999776		1819	0.656651		1819	0.440187
	1820	0.999777		1820	0.656984		1820	0.440579
	1821	0.999778		1821	0.657316		1821	0.44097
	1822	0.999779		1822	0.657648		1822	0.441362
	1823	0.99978		1823	0.657979		1823	0.441752
	1824	0.999781		1824	0.65831		1824	0.442143
	1825	0.999782		1825	0.658641		1825	0.442533
	1826	0.999783		1826	0.658972		1826	0.442924
	1827	0.999784		1827	0.659302		1827	0.443313
	1828	0.999785		1828	0.659632		1828	0.443703
	1829	0.999786		1829	0.659962		1829	0.444092
	1830	0.999788		1830	0.660291		1830	0.444481
	1831	0.999789		1831	0.66062		1831	0.44487
	1832	0.99979		1832	0.660948		1832	0.445258
	1833	0.999791		1833	0.661277		1833	0.445647
	1834	0.999792		1834	0.661605		1834	0.446034
	1835	0.999793		1835	0.661932		1835	0.446422
	1836	0.999794		1836	0.66226		1836	0.446809
	1837	0.999795		1837	0.662587		1837	0.447197
	1838	0.999796		1838	0.662913		1838	0.447583
	1839	0.999797		1839	0.66324		1839	0.44797
	1840	0.999798		1840	0.663566		1840	0.448356
	1841	0.999799		1841	0.663892		1841	0.448742
	1842	0.9998		1842	0.664217		1842	0.449128
	1843	0.999801		1843	0.664542		1843	0.449513
	1844	0.999802		1844	0.664867		1844	0.449899
	1845	0.999803		1845	0.665192		1845	0.450284
	1846	0.999804		1846	0.665516		1846	0.450668
	1847	0.999805		1847	0.66584		1847	0.451053
	1848	0.999806		1848	0.666163		1848	0.451437
	1849	0.999807		1849	0.666486		1849	0.451821
	1850	0.999808		1850	0.666809		1850	0.452204
	1851	0.999809		1851	0.667132		1851	0.452588
	1852	0.99981		1852	0.667454		1852	0.452971
	1853	0.999811		1853	0.667776		1853	0.453353
	1854	0.999812		1854	0.668098		1854	0.453736
	1855	0.999813		1855	0.668419		1855	0.454118
	1856	0.999813		1856	0.66874		1856	0.4545
	1857	0.999814		1857	0.669061		1857	0.454882
	1858	0.999815		1858	0.669382		1858	0.455263
	1859	0.999816		1859	0.669702		1859	0.455645
	1860	0.999817		1860	0.670022		1860	0.456025
	1861	0.999818		1861	0.670341		1861	0.456406
	1862	0.999819		1862	0.67066		1862	0.456786
	1863	0.99982		1863	0.670979		1863	0.457167
	1864	0.999821		1864	0.671298		1864	0.457546
	1865	0.999822		1865	0.671616		1865	0.457926
	1866	0.999823		1866	0.671934		1866	0.458305
	1867	0.999823		1867	0.672252		1867	0.458684
	1868	0.999824		1868	0.672569		1868	0.459063
	1869	0.999825		1869	0.672886		1869	0.459442
	1870	0.999826		1870	0.673203		1870	0.45982
	1871	0.999827		1871	0.673519		1871	0.460198
	1872	0.999828		1872	0.673835		1872	0.460576
	1873	0.999829		1873	0.674151		1873	0.460953
	1874	0.99983		1874	0.674467		1874	0.46133
	1875	0.99983		1875	0.674782		1875	0.461707
	1876	0.999831		1876	0.675097		1876	0.462084
	1877	0.999832		1877	0.675411		1877	0.46246
	1878	0.999833		1878	0.675726		1878	0.462837
	1879	0.999834		1879	0.67604		1879	0.463212
	1880	0.999835		1880	0.676353		1880	0.463588
	1881	0.999835		1881	0.676667		1881	0.463963
	1882	0.999836		1882	0.67698		1882	0.464338
	1883	0.999837		1883	0.677293		1883	0.464713
	1884	0.999838		1884	0.677605		1884	0.465088
	1885	0.999839		1885	0.677917		1885	0.465462
	1886	0.999839		1886	0.678229		1886	0.465836
	1887	0.99984		1887	0.678541		1887	0.46621
	1888	0.999841		1888	0.678852		1888	0.466584
	1889	0.999842		1889	0.679163		1889	0.466957
	1890	0.999843		1890	0.679473		1890	0.46733
	1891	0.999843		1891	0.679784		1891	0.467703
	1892	0.999844		1892	0.680094		1892	0.468075
	1893	0.999845		1893	0.680404		1893	0.468447
	1894	0.999846		1894	0.680713		1894	0.468819
	1895	0.999847		1895	0.681022		1895	0.469191
	1896	0.999847		1896	0.681331		1896	0.469562
	1897	0.999848		1897	0.68164		1897	0.469934
	1898	0.999849		1898	0.681948		1898	0.470304
	1899	0.99985		1899	0.682256		1899	0.470675
	1900	0.99985		1900	0.682564		1900	0.471045
	1901	0.999851		1901	0.682871		1901	0.471416
	1902	0.999852		1902	0.683178		1902	0.471785
	1903	0.999853		1903	0.683485		1903	0.472155
	1904	0.999853		1904	0.683791		1904	0.472524
	1905	0.999854		1905	0.684097		1905	0.472894
	1906	0.999855		1906	0.684403		1906	0.473262
	1907	0.999855		1907	0.684709		1907	0.473631
	1908	0.999856		1908	0.685014		1908	0.473999
	1909	0.999857		1909	0.685319		1909	0.474367
	1910	0.999858		1910	0.685624		1910	0.474735
	1911	0.999858		1911	0.685928		1911	0.475103
	1912	0.999859		1912	0.686232		1912	0.47547
	1913	0.99986		1913	0.686536		1913	0.475837
	1914	0.99986		1914	0.68684		1914	0.476204
	1915	0.999861		1915	0.687143		1915	0.47657
	1916	0.999862		1916	0.687446		1916	0.476937
	1917	0.999862		1917	0.687749		1917	0.477303
	1918	0.999863		1918	0.688051		1918	0.477668
	1919	0.999864		1919	0.688353		1919	0.478034
	1920	0.999865		1920	0.688655		1920	0.478399
	1921	0.999865		1921	0.688956		1921	0.478764
	1922	0.999866		1922	0.689257		1922	0.479129
	1923	0.999867		1923	0.689558		1923	0.479493
	1924	0.999867		1924	0.689859		1924	0.479858
	1925	0.999868		1925	0.690159		1925	0.480222
	1926	0.999869		1926	0.690459		1926	0.480585
	1927	0.999869		1927	0.690759		1927	0.480949
	1928	0.99987		1928	0.691058		1928	0.481312
	1929	0.999871		1929	0.691357		1929	0.481675
	1930	0.999871		1930	0.691656		1930	0.482038
	1931	0.999872		1931	0.691955		1931	0.4824
	1932	0.999872		1932	0.692253		1932	0.482762
	1933	0.999873		1933	0.692551		1933	0.483124
	1934	0.999874		1934	0.692849		1934	0.483486
	1935	0.999874		1935	0.693146		1935	0.483847
	1936	0.999875		1936	0.693443		1936	0.484209
	1937	0.999876		1937	0.69374		1937	0.48457
	1938	0.999876		1938	0.694037		1938	0.48493
	1939	0.999877		1939	0.694333		1939	0.485291
	1940	0.999877		1940	0.694629		1940	0.485651
	1941	0.999878		1941	0.694925		1941	0.486011
	1942	0.999879		1942	0.69522		1942	0.48637
	1943	0.999879		1943	0.695515		1943	0.48673
	1944	0.99988		1944	0.69581		1944	0.487089
	1945	0.99988		1945	0.696105		1945	0.487448
	1946	0.999881		1946	0.696399		1946	0.487807
	1947	0.999882		1947	0.696693		1947	0.488165
	1948	0.999882		1948	0.696986		1948	0.488523
	1949	0.999883		1949	0.69728		1949	0.488881
	1950	0.999883		1950	0.697573		1950	0.489239
	1951	0.999884		1951	0.697866		1951	0.489596
	1952	0.999885		1952	0.698158		1952	0.489953
	1953	0.999885		1953	0.698451		1953	0.49031
	1954	0.999886		1954	0.698743		1954	0.490667
	1955	0.999886		1955	0.699034		1955	0.491023
	1956	0.999887		1956	0.699326		1956	0.491379
	1957	0.999887		1957	0.699617		1957	0.491735
	1958	0.999888		1958	0.699908		1958	0.492091
	1959	0.999889		1959	0.700198		1959	0.492446
	1960	0.999889		1960	0.700489		1960	0.492801
	1961	0.99989		1961	0.700779		1961	0.493156
	1962	0.99989		1962	0.701068		1962	0.493511
	1963	0.999891		1963	0.701358		1963	0.493865
	1964	0.999891		1964	0.701647		1964	0.49422
	1965	0.999892		1965	0.701936		1965	0.494574
	1966	0.999892		1966	0.702224		1966	0.494927
	1967	0.999893		1967	0.702513		1967	0.495281
	1968	0.999893		1968	0.702801		1968	0.495634
	1969	0.999894		1969	0.703089		1969	0.495987
	1970	0.999895		1970	0.703376		1970	0.496339
	1971	0.999895		1971	0.703663		1971	0.496692
	1972	0.999896		1972	0.70395		1972	0.497044
	1973	0.999896		1973	0.704237		1973	0.497396
	1974	0.999897		1974	0.704523		1974	0.497748
	1975	0.999897		1975	0.704809		1975	0.498099
	1976	0.999898		1976	0.705095		1976	0.49845
	1977	0.999898		1977	0.705381		1977	0.498801
	1978	0.999899		1978	0.705666		1978	0.499152
	1979	0.999899		1979	0.705951		1979	0.499503
	1980	0.9999		1980	0.706236		1980	0.499853
	1981	0.9999		1981	0.70652		1981	0.500203
	1982	0.999901		1982	0.706804		1982	0.500553
	1983	0.999901		1983	0.707088		1983	0.500902
	1984	0.999902		1984	0.707372		1984	0.501251
	1985	0.999902		1985	0.707655		1985	0.5016
	1986	0.999903		1986	0.707938		1986	0.501949
	1987	0.999903		1987	0.708221		1987	0.502298
	1988	0.999904		1988	0.708504		1988	0.502646
	1989	0.999904		1989	0.708786		1989	0.502994
	1990	0.999905		1990	0.709068		1990	0.503342
	1991	0.999905		1991	0.70935		1991	0.503689
	1992	0.999905		1992	0.709631		1992	0.504036
	1993	0.999906		1993	0.709912		1993	0.504383
	1994	0.999906		1994	0.710193		1994	0.50473
	1995	0.999907		1995	0.710474		1995	0.505077
	1996	0.999907		1996	0.710754		1996	0.505423
	1997	0.999908		1997	0.711034		1997	0.505769
[truncated: 8,003 more rows]

## Sheet: Fig. S6A
	PRE from O2 (D2O) Experimental Points			PRE from O2 (D2O) Fitted Line
	Magnetic Field (T)	Delta_R1_D-B (s^-1)		Magnetic Field (T)	Delta_R1_D-B (s^-1)
	7.8125e-06	0.0063109		1e-05	0.00677127
	1.5625e-05	0.00679288		1.02329e-05	0.00677118
	3.125e-05	0.00653348		1.04713e-05	0.00677109
	6.25e-05	0.00660879		1.07152e-05	0.00677099
	9.375e-05	0.00683808		1.09648e-05	0.00677089
	0.000125	0.00644986		1.12202e-05	0.00677079
	0.0001875	0.00638676		1.14815e-05	0.0067707
	0.00025	0.00630966		1.1749e-05	0.0067706
	0.000375	0.00674446		1.20226e-05	0.00677049
	0.0005	0.00668466		1.23027e-05	0.00677039
	0.00075	0.00636375		1.25893e-05	0.00677029
	0.001	0.00644222		1.28825e-05	0.00677018
	0.0015	0.00654455		1.31826e-05	0.00677008
	0.002	0.00656434		1.34896e-05	0.00676997
	0.003	0.00667787		1.38038e-05	0.00676986
	0.004	0.00660576		1.41254e-05	0.00676975
	0.006	0.00649895		1.44544e-05	0.00676964
	0.008	0.00655263		1.47911e-05	0.00676953
	0.012	0.00692053		1.51356e-05	0.00676941
	0.016	0.00632042		1.54882e-05	0.0067693
	0.024	0.00665354		1.58489e-05	0.00676918
	0.032	0.00660845		1.62181e-05	0.00676906
	0.048	0.00655925		1.65959e-05	0.00676894
	0.064	0.00659038		1.69824e-05	0.00676882
	0.096	0.00646536		1.7378e-05	0.0067687
	0.128	0.00646594		1.77828e-05	0.00676858
	0.192	0.0061394		1.8197e-05	0.00676845
	0.256	0.00583674		1.86209e-05	0.00676833
	0.384	0.00568732		1.90546e-05	0.0067682
	0.512	0.00528627		1.94984e-05	0.00676807
	0.768	0.00476554		1.99526e-05	0.00676794
	1.024	0.00413196		2.04174e-05	0.00676781
	1.536	0.00344332		2.0893e-05	0.00676767
	2.048	0.00297648		2.13796e-05	0.00676754
	3.072	0.0028126		2.18776e-05	0.0067674
	4.096	0.00296372		2.23872e-05	0.00676726
	6.144	0.00287822		2.29087e-05	0.00676712
	8.192	0.00296438		2.34423e-05	0.00676698
				2.39883e-05	0.00676684
				2.45471e-05	0.00676669
				2.51189e-05	0.00676655
				2.5704e-05	0.0067664
				2.63027e-05	0.00676625
				2.69153e-05	0.0067661
				2.75423e-05	0.00676594
				2.81838e-05	0.00676579
				2.88403e-05	0.00676563
				2.95121e-05	0.00676547
				3.01995e-05	0.00676531
				3.0903e-05	0.00676515
				3.16228e-05	0.00676498
				3.23594e-05	0.00676482
				3.31131e-05	0.00676465
				3.38844e-05	0.00676448
				3.46737e-05	0.00676431
				3.54813e-05	0.00676413
				3.63078e-05	0.00676396
				3.71535e-05	0.00676378
				3.80189e-05	0.0067636
				3.89045e-05	0.00676341
				3.98107e-05	0.00676323
				4.0738e-05	0.00676304
				4.16869e-05	0.00676285
				4.2658e-05	0.00676266
				4.36516e-05	0.00676247
				4.46684e-05	0.00676227
				4.57088e-05	0.00676208
				4.67735e-05	0.00676188
				4.7863e-05	0.00676167
				4.89779e-05	0.00676147
				5.01187e-05	0.00676126
				5.12861e-05	0.00676105
				5.24807e-05	0.00676084
				5.37032e-05	0.00676063
				5.49541e-05	0.00676041
				5.62341e-05	0.00676019
				5.7544e-05	0.00675997
				5.88844e-05	0.00675974
				6.0256e-05	0.00675952
				6.16595e-05	0.00675929
				6.30957e-05	0.00675905
				6.45654e-05	0.00675882
				6.60693e-05	0.00675858
				6.76083e-05	0.00675834
				6.91831e-05	0.0067581
				7.07946e-05	0.00675785
				7.24436e-05	0.0067576
				7.4131e-05	0.00675735
				7.58578e-05	0.0067571
				7.76247e-05	0.00675684
				7.94328e-05	0.00675658
				8.12831e-05	0.00675631
				8.31764e-05	0.00675605
				8.51138e-05	0.00675578
				8.70964e-05	0.0067555
				8.91251e-05	0.00675523
				9.12011e-05	0.00675495
				9.33254e-05	0.00675467
				9.54993e-05	0.00675438
				9.77237e-05	0.00675409
				0.0001	0.0067538
				0.000102329	0.0067535
				0.000104713	0.0067532
				0.000107152	0.0067529
				0.000109648	0.00675259
				0.000112202	0.00675228
				0.000114815	0.00675197
				0.00011749	0.00675165
				0.000120226	0.00675133
				0.000123027	0.00675101
				0.000125893	0.00675068
				0.000128825	0.00675035
				0.000131826	0.00675001
				0.000134896	0.00674967
				0.000138038	0.00674933
				0.000141254	0.00674898
				0.000144544	0.00674863
				0.000147911	0.00674827
				0.000151356	0.00674791
				0.000154882	0.00674755
				0.000158489	0.00674718
				0.000162181	0.00674681
				0.000165959	0.00674643
				0.000169824	0.00674605
				0.00017378	0.00674566
				0.000177828	0.00674527
				0.00018197	0.00674488
				0.000186209	0.00674448
				0.000190546	0.00674408
				0.000194984	0.00674367
				0.000199526	0.00674325
				0.000204174	0.00674284
				0.00020893	0.00674241
				0.000213796	0.00674199
				0.000218776	0.00674155
				0.000223872	0.00674112
				0.000229087	0.00674067
				0.000234423	0.00674022
				0.000239883	0.00673977
				0.000245471	0.00673931
				0.000251189	0.00673885
				0.00025704	0.00673838
				0.000263027	0.00673791
				0.000269153	0.00673743
				0.000275423	0.00673694
				0.000281838	0.00673645
				0.000288403	0.00673595
				0.000295121	0.00673545
				0.000301995	0.00673494
				0.00030903	0.00673443
				0.000316228	0.00673391
				0.000323594	0.00673338
				0.000331131	0.00673285
				0.000338844	0.00673231
				0.000346737	0.00673177
				0.000354813	0.00673121
				0.000363078	0.00673066
				0.000371535	0.00673009
				0.000380189	0.00672952
				0.000389045	0.00672895
				0.000398107	0.00672836
				0.00040738	0.00672777
				0.000416869	0.00672717
				0.00042658	0.00672657
				0.000436516	0.00672596
				0.000446684	0.00672534
				0.000457088	0.00672472
				0.000467735	0.00672408
				0.00047863	0.00672344
				0.000489779	0.0067228
				0.000501187	0.00672214
				0.000512861	0.00672148
				0.000524807	0.00672081
				0.000537032	0.00672013
				0.000549541	0.00671944
				0.000562341	0.00671875
				0.00057544	0.00671805
				0.000588844	0.00671734
				0.00060256	0.00671662
				0.000616595	0.00671589
				0.000630957	0.00671516
				0.000645654	0.00671442
				0.000660693	0.00671367
				0.000676083	0.0067129
				0.000691831	0.00671214
				0.000707946	0.00671136
				0.000724436	0.00671057
				0.00074131	0.00670977
				0.000758578	0.00670897
				0.000776247	0.00670815
				0.000794328	0.00670733
				0.000812831	0.00670649
				0.000831764	0.00670565
				0.000851138	0.0067048
				0.000870964	0.00670393
				0.000891251	0.00670306
				0.000912011	0.00670218
				0.000933254	0.00670128
				0.000954993	0.00670038
				0.000977237	0.00669947
				0.001	0.00669854
				0.00102329	0.00669761
				0.00104713	0.00669666
				0.00107152	0.0066957
				0.00109648	0.00669473
				0.00112202	0.00669375
				0.00114815	0.00669276
				0.0011749	0.00669176
				0.00120226	0.00669075
				0.00123027	0.00668972
				0.00125893	0.00668868
				0.00128825	0.00668763
				0.00131826	0.00668657
				0.00134896	0.0066855
				0.00138038	0.00668441
				0.00141254	0.00668331
				0.00144544	0.0066822
				0.00147911	0.00668108
				0.00151356	0.00667994
				0.00154882	0.00667879
				0.00158489	0.00667762
				0.00162181	0.00667645
				0.00165959	0.00667525
				0.00169824	0.00667405
				0.0017378	0.00667283
				0.00177828	0.0066716
				0.0018197	0.00667035
				0.00186209	0.00666909
				0.00190546	0.00666781
				0.00194984	0.00666652
				0.00199526	0.00666522
				0.00204174	0.00666389
				0.0020893	0.00666256
				0.00213796	0.00666121
				0.00218776	0.00665984
				0.00223872	0.00665846
				0.00229087	0.00665706
				0.00234423	0.00665564
				0.00239883	0.00665421
				0.00245471	0.00665276
				0.00251189	0.0066513
				0.0025704	0.00664981
				0.00263027	0.00664832
				0.00269153	0.0066468
				0.00275423	0.00664526
				0.00281838	0.00664371
				0.00288403	0.00664214
				0.00295121	0.00664056
				0.00301995	0.00663895
				0.0030903	0.00663732
				0.00316228	0.00663568
				0.00323594	0.00663402
				0.00331131	0.00663234
				0.00338844	0.00663064
				0.00346737	0.00662892
				0.00354813	0.00662717
				0.00363078	0.00662541
				0.00371535	0.00662363
				0.00380189	0.00662183
				0.00389045	0.00662001
				0.00398107	0.00661817
				0.0040738	0.0066163
				0.00416869	0.00661441
				0.0042658	0.00661251
				0.00436516	0.00661058
				0.00446684	0.00660862
				0.00457088	0.00660665
				0.00467735	0.00660465
				0.0047863	0.00660263
				0.00489779	0.00660059
				0.00501187	0.00659852
				0.00512861	0.00659643
				0.00524807	0.00659431
				0.00537032	0.00659217
				0.00549541	0.00659001
				0.00562341	0.00658782
				0.0057544	0.0065856
				0.00588844	0.00658336
				0.0060256	0.00658109
				0.00616595	0.0065788
				0.00630957	0.00657648
				0.00645654	0.00657414
				0.00660693	0.00657176
				0.00676083	0.00656936
				0.00691831	0.00656693
				0.00707946	0.00656448
				0.00724436	0.00656199
				0.0074131	0.00655948
				0.00758578	0.00655694
				0.00776247	0.00655437
				0.00794328	0.00655177
				0.00812831	0.00654914
				0.00831764	0.00654648
				0.00851138	0.00654379
				0.00870964	0.00654106
				0.00891251	0.00653831
				0.00912011	0.00653552
				0.00933254	0.00653271
				0.00954993	0.00652986
				0.00977237	0.00652697
				0.01	0.00652406
				0.0102329	0.00652111
				0.0104713	0.00651812
				0.0107152	0.00651511
				0.0109648	0.00651205
				0.0112202	0.00650897
				0.0114815	0.00650584
				0.011749	0.00650268
				0.0120226	0.00649949
				0.0123027	0.00649626
				0.0125893	0.00649299
				0.0128825	0.00648968
				0.0131826	0.00648634
				0.0134896	0.00648295
				0.0138038	0.00647953
				0.0141254	0.00647607
				0.0144544	0.00647257
				0.0147911	0.00646903
				0.0151356	0.00646545
				0.0154882	0.00646182
				0.0158489	0.00645816
				0.0162181	0.00645445
				0.0165959	0.0064507
				0.0169824	0.00644691
				0.017378	0.00644308
				0.0177828	0.0064392
				0.018197	0.00643527
				0.0186209	0.0064313
				0.0190546	0.00642729
				0.0194984	0.00642323
				0.0199526	0.00641913
				0.0204174	0.00641497
				0.020893	0.00641077
				0.0213796	0.00640652
				0.0218776	0.00640223
				0.0223872	0.00639788
				0.0229087	0.00639348
				0.0234423	0.00638904
				0.0239883	0.00638454
				0.0245471	0.00637999
				0.0251189	0.00637539
				0.025704	0.00637074
				0.0263027	0.00636603
				0.0269153	0.00636128
				0.0275423	0.00635646
				0.0281838	0.00635159
				0.0288403	0.00634667
				0.0295121	0.00634169
				0.0301995	0.00633666
				0.030903	0.00633156
				0.0316228	0.00632641
				0.0323594	0.0063212
				0.0331131	0.00631593
				0.0338844	0.0063106
				0.0346737	0.00630522
				0.0354813	0.00629977
				0.0363078	0.00629425
				0.0371535	0.00628868
				0.0380189	0.00628304
				0.0389045	0.00627734
				0.0398107	0.00627158
				0.040738	0.00626574
				0.0416869	0.00625985
				0.042658	0.00625388
				0.0436516	0.00624785
				0.0446684	0.00624176
				0.0457088	0.00623559
				0.0467735	0.00622935
				0.047863	0.00622305
				0.0489779	0.00621667
				0.0501187	0.00621022
				0.0512861	0.0062037
				0.0524807	0.0061971
				0.0537032	0.00619043
				0.0549541	0.00618369
				0.0562341	0.00617687
				0.057544	0.00616997
				0.0588844	0.006163
				0.060256	0.00615595
				0.0616595	0.00614882
				0.0630957	0.00614161
				0.0645654	0.00613432
				0.0660693	0.00612695
				0.0676083	0.00611949
				0.0691831	0.00611196
				0.0707946	0.00610434
				0.0724436	0.00609663
				0.074131	0.00608884
				0.0758578	0.00608097
				0.0776247	0.006073
				0.0794328	0.00606495
				0.0812831	0.00605681
				0.0831764	0.00604858
				0.0851138	0.00604026
				0.0870964	0.00603185
				0.0891251	0.00602334
				0.0912011	0.00601474
				0.0933254	0.00600605
				0.0954993	0.00599726
				0.0977237	0.00598838
				0.1	0.00597939
				0.102329	0.00597031
				0.104713	0.00596113
				0.107152	0.00595185
				0.109648	0.00594247
				0.112202	0.00593299
				0.114815	0.00592341
				0.11749	0.00591372
				0.120226	0.00590392
				0.123027	0.00589402
				0.125893	0.00588402
				0.128825	0.0058739
				0.131826	0.00586368
				0.134896	0.00585335
				0.138038	0.0058429
				0.141254	0.00583235
				0.144544	0.00582168
				0.147911	0.0058109
				0.151356	0.00580001
				0.154882	0.00578899
				0.158489	0.00577787
				0.162181	0.00576662
				0.165959	0.00575525
				0.169824	0.00574377
				0.17378	0.00573217
				0.177828	0.00572044
				0.18197	0.00570859
				0.186209	0.00569662
				0.190546	0.00568452
				0.194984	0.0056723
				0.199526	0.00565995
				0.204174	0.00564747
				0.20893	0.00563487
				0.213796	0.00562213
				0.218776	0.00560927
				0.223872	0.00559627
				0.229087	0.00558314
				0.234423	0.00556988
				0.239883	0.00555649
				0.245471	0.00554296
				0.251189	0.00552929
				0.25704	0.00551549
				0.263027	0.00550154
				0.269153	0.00548746
				0.275423	0.00547325
				0.281838	0.00545889
				0.288403	0.00544439
				0.295121	0.00542974
				0.301995	0.00541496
				0.30903	0.00540003
				0.316228	0.00538496
				0.323594	0.00536974
				0.331131	0.00535438
				0.338844	0.00533887
				0.346737	0.00532321
				0.354813	0.00530741
				0.363078	0.00529145
				0.371535	0.00527535
				0.380189	0.0052591
				0.389045	0.0052427
				0.398107	0.00522615
				0.40738	0.00520945
				0.416869	0.0051926
				0.42658	0.00517559
				0.436516	0.00515844
				0.446684	0.00514113
				0.457088	0.00512367
				0.467735	0.00510605
				0.47863	0.00508829
				0.489779	0.00507037
				0.501187	0.0050523
				0.512861	0.00503407
				0.524807	0.00501569
				0.537032	0.00499716
				0.549541	0.00497848
				0.562341	0.00495964
				0.57544	0.00494066
				0.588844	0.00492152
				0.60256	0.00490223
				0.616595	0.00488278
				0.630957	0.00486319
				0.645654	0.00484345
				0.660693	0.00482356
				0.676083	0.00480352
				0.691831	0.00478333
				0.707946	0.004763
				0.724436	0.00474252
				0.74131	0.0047219
				0.758578	0.00470113
				0.776247	0.00468022
				0.794328	0.00465918
				0.812831	0.00463799
				0.831764	0.00461667
				0.851138	0.00459521
				0.870964	0.00457362
				0.891251	0.00455189
				0.912011	0.00453004
				0.933254	0.00450806
				0.954993	0.00448595
				0.977237	0.00446372
				1	0.00444137
				1.02329	0.0044189
				1.04713	0.00439632
				1.07152	0.00437363
				1.09648	0.00435082
				1.12202	0.00432792
				1.14815	0.0043049
				1.1749	0.00428179
				1.20226	0.00425858
				1.23027	0.00423528
				1.25893	0.0042119
				1.28825	0.00418842
				1.31826	0.00416487
				1.34896	0.00414124
				1.38038	0.00411754
				1.41254	0.00409377
				1.44544	0.00406994
				1.47911	0.00404605
				1.51356	0.0040221
				1.54882	0.00399811
				1.58489	0.00397407
				1.62181	0.00395
				1.65959	0.00392589
				1.69824	0.00390175
				1.7378	0.0038776
				1.77828	0.00385342
				1.8197	0.00382924
				1.86209	0.00380505
				1.90546	0.00378086
				1.94984	0.00375668
				1.99526	0.00373251
				2.04174	0.00370836
				2.0893	0.00368424
				2.13796	0.00366015
				2.18776	0.0036361
				2.23872	0.00361209
				2.29087	0.00358814
				2.34423	0.00356424
				2.39883	0.00354041
				2.45471	0.00351666
				2.51189	0.00349298
				2.5704	0.00346938
				2.63027	0.00344588
				2.69153	0.00342247
				2.75423	0.00339918
				2.81838	0.00337599
				2.88403	0.00335292
				2.95121	0.00332998
				3.01995	0.00330717
				3.0903	0.00328449
				3.16228	0.00326197
				3.23594	0.00323959
				3.31131	0.00321737
				3.38844	0.00319532
				3.46737	0.00317343
				3.54813	0.00315172
				3.63078	0.00313019
				3.71535	0.00310885
				3.80189	0.0030877
				3.89045	0.00306675
				3.98107	0.003046
				4.0738	0.00302547
				4.16869	0.00300514
				4.2658	0.00298503
				4.36516	0.00296515
				4.46684	0.00294549
				4.57088	0.00292606
				4.67735	0.00290687
				4.7863	0.00288791
				4.89779	0.0028692
				5.01187	0.00285074
				5.12861	0.00283252
				5.24807	0.00281455
				5.37032	0.00279684
				5.49541	0.00277938
				5.62341	0.00276218
				5.7544	0.00274524
				5.88844	0.00272856
				6.0256	0.00271215
				6.16595	0.002696
				6.30957	0.00268011
				6.45654	0.00266449
				6.60693	0.00264914
				6.76083	0.00263405
				6.91831	0.00261923
				7.07946	0.00260468
				7.24436	0.00259039
				7.4131	0.00257637
				7.58578	0.00256262
				7.76247	0.00254912
				7.94328	0.00253589
				8.12831	0.00252292
				8.31764	0.00251021
				8.51138	0.00249775
				8.70964	0.00248555
				8.91251	0.00247361
				9.12011	0.00246191
				9.33254	0.00245047
				9.54993	0.00243927
				9.77237	0.00242831
				10	0.00241759

[truncated: 3 more sheets: Fig. S6B, Fig. S6C, Fig. S7]
